# Supplementary material for: Artisanal food of animal origin as reservoir of putative pathogenic Escherichia coli: a combined genomic and in vivo approach
Source: Front Microbiol. 2026 Jan 21;16:1718380. doi: 10.3389/fmicb.2025.1718380 (PMC12868146; doi:10.3389/fmicb.2025.1718380)
Supplement: SUPPLEMENTARY TABLE S1 — Escherichia coli public genomes of human, food, animal and environmental origin included in this study. [file Table_1.XLSX]

## Sheet: Foglio1
Uberstrain	Name	Data Source(Accession No.;Sequencing Platform;Sequencing Library;Insert Size;Experiment;Status)	Source Niche	Source Type	Source Details	Collection Year	Collection Month	Collection Day	Collection Time	Continent	Country	Region	District	City	Post Code	Latitude	Longitude	Lab Contact	Species	Serological Group	Serotype	Path/Nonpath	Simple Patho	Bio Project ID	Project ID	Sample ID	Secondary Sample ID	Date Entered	Release Date	Barcode	Status	Coverage	N50	Length	Species	Contig Number(>=200 bp)	Low Quality Bases	Assembly barcode	Version
ESC_CB2810AA	DTU_2020_1000226_1_SI_ITA_MIL_042	ERR10438611;ILLUMINA;Paired;;ERX9964143;SRA	Human	Human	Homo Sapiens; urine	2020	3	3		Europe	Italy							Centre for Genomic Epidemiology, National Food Institute, Technical University of Denmark (DTU), Denmark	Escherichia coli					PRJEB56918	ERP141886	SAMEA111504824	ERS13617186	########	########	ESC_CB2810AA	Assembled	114	192896	5278199	Escherichia coli / Shigella;97.49%	133	2750	ESC_HC1225AA_AS	5
ESC_CB2811AA	DTU_2020_1000238_1_SI_ITA_MIL_054	ERR10438610;ILLUMINA;Paired;;ERX9964142;SRA	Human	Human	Homo Sapiens; blood	2020	3	3		Europe	Italy							Centre for Genomic Epidemiology, National Food Institute, Technical University of Denmark (DTU), Denmark	Escherichia coli					PRJEB56918	ERP141886	SAMEA111504825	ERS13617187	########	########	ESC_CB2811AA	Assembled	91	202690	5061725	Escherichia coli / Shigella;100.0%	142	3110	ESC_HC1226AA_AS	5
ESC_CB2812AA	DTU_2020_1000224_1_SI_ITA_MIL_040	ERR10438607;ILLUMINA;Paired;;ERX9964139;SRA	Human	Human	Homo Sapiens; urine	2020	3	3		Europe	Italy							Centre for Genomic Epidemiology, National Food Institute, Technical University of Denmark (DTU), Denmark	Escherichia coli					PRJEB56918	ERP141886	SAMEA111504823	ERS13617185	########	########	ESC_CB2812AA	Assembled	124	127924	4868872	Escherichia coli / Shigella;94.8%	109	1362	ESC_HC1227AA_AS	5
ESC_CB2813AA	DTU_2020_1000223_1_SI_ITA_MIL_039	ERR10438606;ILLUMINA;Paired;;ERX9964138;SRA	Human	Human	Homo Sapiens; urine	2020	3	3		Europe	Italy							Centre for Genomic Epidemiology, National Food Institute, Technical University of Denmark (DTU), Denmark	Escherichia coli					PRJEB56918	ERP141886	SAMEA111504822	ERS13617184	########	########	ESC_CB2813AA	Assembled	70	279307	5038975	Escherichia coli / Shigella;100.0%	106	2561	ESC_HC1228AA_AS	5
ESC_CB2814AA	DTU_2020_1000221_1_SI_ITA_MIL_037	ERR10438605;ILLUMINA;Paired;;ERX9964137;SRA	Human	Human	Homo Sapiens; urine	2020	3	3		Europe	Italy							Centre for Genomic Epidemiology, National Food Institute, Technical University of Denmark (DTU), Denmark	Escherichia coli					PRJEB56918	ERP141886	SAMEA111504820	ERS13617182	########	########	ESC_CB2814AA	Assembled	126	204006	5131073	Escherichia coli / Shigella;100.0%	104	1855	ESC_HC1229AA_AS	5
ESC_CB2815AA	DTU_2020_1000222_1_SI_ITA_MIL_038	ERR10438604;ILLUMINA;Paired;;ERX9964136;SRA	Human	Human	Homo Sapiens; urine	2020	3	3		Europe	Italy							Centre for Genomic Epidemiology, National Food Institute, Technical University of Denmark (DTU), Denmark	Escherichia coli					PRJEB56918	ERP141886	SAMEA111504821	ERS13617183	########	########	ESC_CB2815AA	Assembled	131	231764	4769791	Escherichia coli / Shigella;100.0%	60	907	ESC_HC1230AA_AS	5
ESC_CB2816AA	DTU_2020_1000240_1_SI_ITA_MIL_056	ERR10438603;ILLUMINA;Paired;;ERX9964135;SRA	Human	Human	Homo Sapiens; swab (wound)	2020	3	2		Europe	Italy							Centre for Genomic Epidemiology, National Food Institute, Technical University of Denmark (DTU), Denmark	Escherichia coli					PRJEB56918	ERP141886	SAMEA111504819	ERS13617181	########	########	ESC_CB2816AA	Assembled	126	308818	4816406	Escherichia coli / Shigella;100.0%	45	1154	ESC_HC1231AA_AS	5
ESC_CB2817AA	DTU_2020_1000215_1_SI_ITA_MIL_031	ERR10438602;ILLUMINA;Paired;;ERX9964134;SRA	Human	Human	Homo Sapiens; urine	2020	3	2		Europe	Italy							Centre for Genomic Epidemiology, National Food Institute, Technical University of Denmark (DTU), Denmark	Escherichia coli					PRJEB56918	ERP141886	SAMEA111504817	ERS13617179	########	########	ESC_CB2817AA	Assembled	169	179808	5333110	Escherichia coli / Shigella;99.09%	188	2816	ESC_HC1232AA_AS	5
ESC_CB2818AA	DTU_2020_1000218_1_SI_ITA_MIL_034	ERR10438601;ILLUMINA;Paired;;ERX9964133;SRA	Human	Human	Homo Sapiens; urine	2020	3	2		Europe	Italy							Centre for Genomic Epidemiology, National Food Institute, Technical University of Denmark (DTU), Denmark	Escherichia coli					PRJEB56918	ERP141886	SAMEA111504818	ERS13617180	########	########	ESC_CB2818AA	Assembled	68	287423	5091728	Escherichia coli / Shigella;100.0%	115	2179	ESC_HC1233AA_AS	5
ESC_CB2819AA	DTU_2020_1000205_1_SI_ITA_MIL_021	ERR10438600;ILLUMINA;Paired;;ERX9964132;SRA	Human	Human	Homo Sapiens; urine	2020	3	2		Europe	Italy							Centre for Genomic Epidemiology, National Food Institute, Technical University of Denmark (DTU), Denmark	Escherichia coli					PRJEB56918	ERP141886	SAMEA111504815	ERS13617177	########	########	ESC_CB2819AA	Assembled	123	108818	4808200	Escherichia coli / Shigella;97.75%	148	1643	ESC_HC1234AA_AS	5
ESC_CB2820AA	DTU_2020_1000202_1_SI_ITA_MIL_018	ERR14129325;OXFORD_NANOPORE;Single;;ERX13531991;SRA,ERR10438599;ILLUMINA;Paired;;ERX9964131;SRA	Human	Human	Homo Sapiens; urine	2020	3	2		Europe	Italy							Centre for Genomic Epidemiology, National Food Institute, Technical University of Denmark (DTU), Denmark	Escherichia coli					PRJEB56918	ERP141886	SAMEA111504814	ERS13617176	########	########	ESC_CB2820AA	Assembled	101	196353	5051410	Escherichia coli / Shigella;98.46%	130	2098	ESC_HC1235AA_AS	5
ESC_CB2821AA	DTU_2020_1000214_1_SI_ITA_MIL_030	ERR10438598;ILLUMINA;Paired;;ERX9964130;SRA	Human	Human	Homo Sapiens; urine	2020	3	2		Europe	Italy							Centre for Genomic Epidemiology, National Food Institute, Technical University of Denmark (DTU), Denmark	Escherichia coli					PRJEB56918	ERP141886	SAMEA111504816	ERS13617178	########	########	ESC_CB2821AA	Assembled	105	110187	5351878	Escherichia coli / Shigella;100.0%	175	2757	ESC_HC1236AA_AS	5
ESC_CB2822AA	DTU_2020_1000190_1_SI_ITA_MIL_006	ERR10438597;ILLUMINA;Paired;;ERX9964129;SRA	Human	Human	Homo Sapiens; urine	2020	3	1		Europe	Italy							Centre for Genomic Epidemiology, National Food Institute, Technical University of Denmark (DTU), Denmark	Escherichia coli					PRJEB56918	ERP141886	SAMEA111504813	ERS13617175	########	########	ESC_CB2822AA	Assembled	66	159999	5104590	Escherichia coli / Shigella;98.87%	129	2944	ESC_HC1237AA_AS	5
ESC_CB2823AA	DTU_2020_1000187_1_SI_ITA_MIL_003	ERR10438596;ILLUMINA;Paired;;ERX9964128;SRA	Human	Human	Homo Sapiens; urine	2020	3	1		Europe	Italy							Centre for Genomic Epidemiology, National Food Institute, Technical University of Denmark (DTU), Denmark	Escherichia coli					PRJEB56918	ERP141886	SAMEA111504812	ERS13617174	########	########	ESC_CB2823AA	Assembled	33	155986	5135845	Escherichia coli / Shigella;98.59%	83	4218	ESC_HC1238AA_AS	5
ESC_CB2824AA	DTU_2020_1000186_1_SI_ITA_MIL_002	ERR10438595;ILLUMINA;Paired;;ERX9964127;SRA	Human	Human	Homo Sapiens; blood	2020	3	1		Europe	Italy							Centre for Genomic Epidemiology, National Food Institute, Technical University of Denmark (DTU), Denmark	Escherichia coli					PRJEB56918	ERP141886	SAMEA111504811	ERS13617173	########	########	ESC_CB2824AA	Assembled	127	222230	5067466	Escherichia coli / Shigella;97.06%	102	2248	ESC_HC1239AA_AS	5
ESC_CB9209AA	20-100352-3	traces-0LIRFVW;ILLUMINA;Paired;;NA;Uploaded	Aquatic Animal	Invertebrate	Mussel	2020	6	30		Europe	Italy	Veneto		Padova	35127	45.535	12.857	Massimiliano Orsini, Istituto Zooprofilattico sperimentale delel Venezie	Escherichia coli	O8								12/14/2022	12/14/2022	ESC_CB9209AA	Assembled	125	124618	5063480	Escherichia coli / Shigella;100.0%	172	8810	ESC_HC2077AA_AS	5
ESC_DB1211AA	20SAL2162-1	traces-0AETtjs;ILLUMINA;Paired;;NA;Uploaded	Aquatic Animal	Invertebrate	Mussels	2020	10	20		Europe	Italy	Veneto		Padova		45.006	12.516	Massimiliano Orsini	Escherichia coli									12/20/2022	12/20/2022	ESC_DB1211AA	Assembled	85	90885	4945792	Escherichia coli / Shigella;99.05%	130	24987	ESC_HC2538AA_AS	5
ESC_DB1212AA	20SAL2162-2	traces-0HIOHuv;ILLUMINA;Paired;;NA;Uploaded	Aquatic Animal	Invertebrate	Mussels	2020	10	20		Europe	Italy	Veneto		Padova		45.006	12.516	Massimiliano Orsini	Escherichia coli									12/20/2022	12/20/2022	ESC_DB1212AA	Assembled	77	80483	4998513	Escherichia coli / Shigella;98.35%	146	29313	ESC_HC2539AA_AS	5
ESC_DB1213AA	20SAL2162-3	traces-0ajClCa;ILLUMINA;Paired;;NA;Uploaded	Aquatic Animal	Invertebrate	Mussels	2020	10	20		Europe	Italy	Veneto		Padova		45.006	12.516	Massimiliano Orsini	Escherichia coli									12/20/2022	12/20/2022	ESC_DB1213AA	Assembled	76	88135	4996250	Escherichia coli / Shigella;99.08%	129	22650	ESC_HC2540AA_AS	5
ESC_DB1214AA	21-99106-4	traces-0MPpqpW;ILLUMINA;Paired;;NA;Uploaded	Aquatic Animal	Invertebrate	Mussels	2020	12	10		Europe	Italy	Veneto		Padova		44,91	12.545	Massimiliano Orsini	Escherichia coli	O21								12/20/2022	12/20/2022	ESC_DB1214AA	Assembled	182	105757	4701335	Escherichia coli / Shigella;98.85%	128	8903	ESC_HC2541AA_AS	5
ESC_DB1215AA	21-99106-6	traces-0VzETLD;ILLUMINA;Paired;;NA;Uploaded	Aquatic Animal	Invertebrate	Mussels	2020	12	10		Europe	Italy	Veneto		Padova		44,91	12.545	Massimiliano Orsini	Escherichia coli									12/20/2022	12/20/2022	ESC_DB1215AA	Assembled	106	97652	4551858	Escherichia coli / Shigella;100.0%	106	5997	ESC_HC2542AA_AS	5
ESC_DB1216AA	21SAL266-5	traces-0EDjoug;ILLUMINA;Paired;;NA;Uploaded	Aquatic Animal	Invertebrate	Mussels	2021	1	14		Europe	Italy	Veneto		Padova		45.535	12.857	Massimiliano Orsini	Escherichia coli	O22								12/20/2022	12/20/2022	ESC_DB1216AA	Assembled	116	49478	4686402	Escherichia coli / Shigella;100.0%	156	1851	ESC_HC2543AA_AS	5
ESC_DB1217AA	21SAL2023-5	traces-0CCpoNJ;ILLUMINA;Paired;;NA;Uploaded	Aquatic Animal	Invertebrate	Mussels	2021	5	4		Europe	Italy	Veneto		Padova		45.535	12.857	Massimiliano Orsini	Escherichia coli	O8								12/20/2022	12/20/2022	ESC_DB1217AA	Assembled	130	106701	4920941	Escherichia coli / Shigella;99.07%	136	9696	ESC_HC2544AA_AS	5
ESC_DB1218AA	21SAL2029-1	traces-0eRKiUq;ILLUMINA;Paired;;NA;Uploaded	Aquatic Animal	Invertebrate	Mussels	2021	5	25		Europe	Italy	Veneto		Padova		45.535	12.857	Massimiliano Orsini	Escherichia coli									12/20/2022	12/20/2022	ESC_DB1218AA	Assembled	111	231540	4859847	Escherichia coli / Shigella;100.0%	54	1551	ESC_HC2545AA_AS	5
ESC_DB2418AA	E-COLI-2	ERR10542874;ILLUMINA;Paired;;ERX10057380;SRA	Human	Human	Homo sapiens; human liquor	2022				Europe	Italy							University of Brescia	Escherichia coli					PRJEB55107	ERP139985	SAMEA110448843	ERS12546873	########	########	ESC_DB2418AA	Assembled	108	284457	5099393	Escherichia coli / Shigella;100.0%	116	2599	ESC_IC0754AA_AS	5
ESC_DB2421AA	E-COLI-1	ERR10025958;ILLUMINA;Paired;;ERX9566648;SRA	Human	Human	Homo sapiens; human liquor	2021				Europe	Italy							University of Brescia	Escherichia coli					PRJEB55107	ERP139985	SAMEA110448842	ERS12546872	########	########	ESC_DB2421AA	Assembled	201	270777	5133022	Escherichia coli / Shigella;100.0%	87	1436	ESC_IC0755AA_AS	5
ESC_DB5419AA	506_2021	ERR7531016;ILLUMINA;Paired;;ERX7101712;SRA	Food	Avian	Meleagris gallopavo; Meat	2021				Europe	Italy	Apulia	Lecce					istituto zooprofilattico sperimentale della puglia e della basilicata	Escherichia coli					PRJEB49095	ERP133552	SAMEA11421281	ERS9066564	1/27/2023	1/27/2023	ESC_DB5419AA	Assembled	63	144139	5082166	Escherichia coli / Shigella;96.3%	119	5539	ESC_IC3389AA_AS	5,1
ESC_DB7626AA	E.coli Unite	traces-0Mmvjza;ILLUMINA;Paired;;NA;Uploaded	Human			2023				Europe	Italy			Teramo	64100			University of Teramo	Escherichia coli		ST131							2/21/2023	2/21/2023	ESC_DB7626AA	Assembled	690	191062	5326418	Escherichia coli / Shigella;100.0%	165	4051	ESC_IC1766AA_AS	5
ESC_FB3588AA	TC12555	traces-0SIVwyq;ILLUMINA;Paired;;NA;Uploaded	Wild Animal	Swine	wildboars	2020				Europe	Italy	Sardinia						g.siddi1@phd.uniss.it	Escherichia coli		O185:H2							5/26/2023	5/26/2023	ESC_FB3588AA	Assembled	130,4	124976	4954336	Escherichia coli / Shigella;99.8%	136	5988	ESC_JC7917AA_AS	5,1
ESC_HB9234AA	7752	traces-0gbIHOI;ILLUMINA;Paired;;NA;Uploaded,traces-0uYRaEV;ILLUMINA;Paired;;NA;Uploaded	Human	Human	Rectal swab	2023	1	13		Europe	Italy			Pavia	27100			Microbiology and clinical microbiology, University of Pavia	Escherichia coli		O-:H10	Pathogen	KPC					########	########	ESC_HB9234AA	Assembled	47,1	69563	5054050	Escherichia coli / Shigella;94.25%	245	2171	ESC_PC9697AA_AS	5,1
ESC_HB9235AA	8190C	traces-0XmTpCL;ILLUMINA;Paired;;NA;Uploaded	Human	Human	Rectal swab	2023	4	15		Europe	Italy	Lombardy	Province of Pavia	Pavia				Microbiology section, SCCDP Dep	Escherichia coli			Pathogen						11/23/2023	11/23/2023	ESC_HB9235AA	Assembled	232,4	388498	5436028	Escherichia coli / Shigella;92.27%	55	968	ESC_MC4880AA_AS	5,1
ESC_IB6740AA	ST3	SRR27733101;OXFORD_NANOPORE;Single;;SRX23398648;SRA,SRR27733102;ILLUMINA;Paired;;SRX23398647;SRA	Human	Human	Homo sapiens; blood	2022	12	6		Europe	Italy	Veneto	Verona			4.545.227	1.098.564	Policlinico Sant'Orsola-Malpighi	Escherichia coli					PRJNA948410	SRP486070	SAMN33902174	SRS20259328	1/27/2024	1/26/2024	ESC_IB6740AA	Assembled	59,2	223230	5092483	Escherichia coli / Shigella;99.8%	86	1602	ESC_NC2628AA_AS	5,1
ESC_JB1274AA	Ec41	SRR28286171;ILLUMINA;Paired;;SRX23895438;SRA	Wild Animal	Swine	Wild boar	2022				Europe	Italy	Sardinia	Nuoro					Statens Serum Institut	Escherichia coli					PRJNA1086262	SRP494424	SAMN40372523	SRS20720065	########	########	ESC_JB1274AA	Assembled	103,9	101450	4649101	Escherichia coli / Shigella;99.33%	118	20751	ESC_NC7884AA_AS	5,1
ESC_JB1275AA	Ec40	SRR28286115;ILLUMINA;Paired;;SRX23895437;SRA	Wild Animal	Swine	Wild boar	2022				Europe	Italy	Sardinia	Nuoro					Statens Serum Institut	Escherichia coli					PRJNA1086262	SRP494424	SAMN40372522	SRS20720064	########	########	ESC_JB1275AA	Assembled	122,6	198783	5031211	Escherichia coli / Shigella;99.19%	81	7239	ESC_NC7885AA_AS	5,1
ESC_JB1276AA	Ec39	SRR28286116;ILLUMINA;Paired;;SRX23895436;SRA	Wild Animal	Swine	Wild boar	2022				Europe	Italy	Sardinia	Nuoro					Statens Serum Institut	Escherichia coli					PRJNA1086262	SRP494424	SAMN40372521	SRS20720063	########	########	ESC_JB1276AA	Assembled	107,4	165995	4694571	Escherichia coli / Shigella;99.35%	72	11066	ESC_NC7886AA_AS	5,1
ESC_JB1277AA	Ec38	SRR28286117;ILLUMINA;Paired;;SRX23895435;SRA	Wild Animal	Swine	Wild boar	2022				Europe	Italy	Sardinia	Nuoro					Statens Serum Institut	Escherichia coli					PRJNA1086262	SRP494424	SAMN40372520	SRS20720062	########	########	ESC_JB1277AA	Assembled	109,1	151371	5314569	Escherichia coli / Shigella;99.64%	164	10209	ESC_NC7887AA_AS	5,1
ESC_JB1278AA	Ec37	SRR28286118;ILLUMINA;Paired;;SRX23895434;SRA	Wild Animal	Swine	Wild boar	2022				Europe	Italy	Sardinia	Nuoro					Statens Serum Institut	Escherichia coli					PRJNA1086262	SRP494424	SAMN40372519	SRS20720061	########	########	ESC_JB1278AA	Assembled	125,5	181268	4873216	Escherichia coli / Shigella;99.15%	66	15263	ESC_NC7888AA_AS	5,1
ESC_JB1280AA	Ec5	SRR28286120;ILLUMINA;Paired;;SRX23895432;SRA	Wild Animal	Swine	Wild boar	2020				Europe	Italy	Sardinia	Nuoro					Statens Serum Institut	Escherichia coli					PRJNA1086262	SRP494424	SAMN40372482	SRS20720059	########	########	ESC_JB1280AA	Assembled	129,6	113520	4799431	Escherichia coli / Shigella;99.79%	129	11610	ESC_NC7890AA_AS	5,1
ESC_JB1281AA	Ec36	SRR28286121;ILLUMINA;Paired;;SRX23895431;SRA	Wild Animal	Swine	Wild boar	2021				Europe	Italy	Sardinia	Nuoro					Statens Serum Institut	Escherichia coli					PRJNA1086262	SRP494424	SAMN40372517	SRS20720058	########	########	ESC_JB1281AA	Assembled	134	103968	5023955	Escherichia coli / Shigella;99.59%	136	16093	ESC_NC7891AA_AS	5,1
ESC_JB1282AA	Ec35	SRR28286122;ILLUMINA;Paired;;SRX23895430;SRA	Wild Animal	Swine	Wild boar	2021				Europe	Italy	Sardinia	Nuoro					Statens Serum Institut	Escherichia coli					PRJNA1086262	SRP494424	SAMN40372516	SRS20720057	########	########	ESC_JB1282AA	Assembled	30,6	30191	4813005	Escherichia coli / Shigella;99.19%	361	93780	ESC_NC7892AA_AS	5,1
ESC_JB1283AA	Ec34	SRR28286123;ILLUMINA;Paired;;SRX23895429;SRA	Wild Animal	Swine	Wild boar	2021				Europe	Italy	Sardinia	Nuoro					Statens Serum Institut	Escherichia coli					PRJNA1086262	SRP494424	SAMN40372515	SRS20720056	########	########	ESC_JB1283AA	Assembled	102,5	261028	4954587	Escherichia coli / Shigella;99.79%	57	2382	ESC_NC7893AA_AS	5,1
ESC_JB1284AA	Ec33	SRR28286124;ILLUMINA;Paired;;SRX23895428;SRA	Wild Animal	Swine	Wild boar	2021				Europe	Italy	Sardinia	Nuoro					Statens Serum Institut	Escherichia coli					PRJNA1086262	SRP494424	SAMN40372514	SRS20720055	########	########	ESC_JB1284AA	Assembled	86	182312	4956176	Escherichia coli / Shigella;98.96%	85	15705	ESC_NC7894AA_AS	5,1
ESC_JB1285AA	Ec32	SRR28286125;ILLUMINA;Paired;;SRX23895427;SRA	Wild Animal	Swine	Wild boar	2021				Europe	Italy	Sardinia	Nuoro					Statens Serum Institut	Escherichia coli					PRJNA1086262	SRP494424	SAMN40372513	SRS20720053	########	########	ESC_JB1285AA	Assembled	143,4	113347	4783798	Escherichia coli / Shigella;99.56%	107	15338	ESC_NC7895AA_AS	5,1
ESC_JB1286AA	Ec31	SRR28286126;ILLUMINA;Paired;;SRX23895426;SRA	Wild Animal	Swine	Wild boar	2021				Europe	Italy	Sardinia	Nuoro					Statens Serum Institut	Escherichia coli					PRJNA1086262	SRP494424	SAMN40372512	SRS20720054	########	########	ESC_JB1286AA	Assembled	85,7	162651	5069555	Escherichia coli / Shigella;99.8%	104	9790	ESC_NC7896AA_AS	5,1
ESC_JB1287AA	Ec30	SRR28286127;ILLUMINA;Paired;;SRX23895425;SRA	Wild Animal	Swine	Wild boar	2021				Europe	Italy	Sardinia	Nuoro					Statens Serum Institut	Escherichia coli					PRJNA1086262	SRP494424	SAMN40372511	SRS20720052	########	########	ESC_JB1287AA	Assembled	116,7	161615	4932427	Escherichia coli / Shigella;99.58%	71	18234	ESC_NC7897AA_AS	5,1
ESC_JB1288AA	Ec29	SRR28286128;ILLUMINA;Paired;;SRX23895424;SRA	Wild Animal	Swine	Wild boar	2021				Europe	Italy	Sardinia	Nuoro					Statens Serum Institut	Escherichia coli					PRJNA1086262	SRP494424	SAMN40372510	SRS20720051	########	########	ESC_JB1288AA	Assembled	132	150944	4857773	Escherichia coli / Shigella;99.58%	123	13178	ESC_NC7898AA_AS	5,1
ESC_JB1289AA	Ec28	SRR28286129;ILLUMINA;Paired;;SRX23895423;SRA	Wild Animal	Swine	Wild boar	2021				Europe	Italy	Sardinia	Nuoro					Statens Serum Institut	Escherichia coli					PRJNA1086262	SRP494424	SAMN40372509	SRS20720049	########	########	ESC_JB1289AA	Assembled	123	138963	4967850	Escherichia coli / Shigella;99.58%	93	15936	ESC_NC7899AA_AS	5,1
ESC_JB1291AA	Ec4	SRR28286131;ILLUMINA;Paired;;SRX23895421;SRA	Wild Animal	Swine	Wild boar	2020				Europe	Italy	Sardinia	Nuoro					Statens Serum Institut	Escherichia coli					PRJNA1086262	SRP494424	SAMN40372481	SRS20720048	########	########	ESC_JB1291AA	Assembled	159,3	164531	4983891	Escherichia coli / Shigella;99.16%	74	10286	ESC_NC7901AA_AS	5,1
ESC_JB1292AA	Ec27	SRR28286132;ILLUMINA;Paired;;SRX23895420;SRA	Wild Animal	Swine	Wild boar	2021				Europe	Italy	Sardinia	Nuoro					Statens Serum Institut	Escherichia coli					PRJNA1086262	SRP494424	SAMN40372507	SRS20720047	########	########	ESC_JB1292AA	Assembled	112,1	197154	4822196	Escherichia coli / Shigella;99.36%	80	11207	ESC_NC7902AA_AS	5,1
ESC_JB1293AA	Ec26	SRR28286133;ILLUMINA;Paired;;SRX23895419;SRA	Wild Animal	Swine	Wild boar	2021				Europe	Italy	Sardinia	Nuoro					Statens Serum Institut	Escherichia coli					PRJNA1086262	SRP494424	SAMN40372506	SRS20720046	########	########	ESC_JB1293AA	Assembled	113,4	113573	4866742	Escherichia coli / Shigella;100.0%	92	19425	ESC_NC7903AA_AS	5,1
ESC_JB1294AA	Ec25	SRR28286134;ILLUMINA;Paired;;SRX23895418;SRA	Wild Animal	Swine	Wild boar	2021				Europe	Italy	Sardinia	Nuoro					Statens Serum Institut	Escherichia coli					PRJNA1086262	SRP494424	SAMN40372505	SRS20720045	########	########	ESC_JB1294AA	Assembled	124,8	142735	4860329	Escherichia coli / Shigella;98.95%	122	13750	ESC_NC7904AA_AS	5,1
ESC_JB1295AA	Ec24	SRR28286135;ILLUMINA;Paired;;SRX23895417;SRA	Wild Animal	Swine	Wild boar	2021				Europe	Italy	Sardinia	Nuoro					Statens Serum Institut	Escherichia coli					PRJNA1086262	SRP494424	SAMN40372504	SRS20720044	########	########	ESC_JB1295AA	Assembled	119,8	124373	4799250	Escherichia coli / Shigella;99.79%	119	14022	ESC_NC7905AA_AS	5,1
ESC_JB1296AA	Ec23	SRR28286136;ILLUMINA;Paired;;SRX23895416;SRA	Wild Animal	Swine	Wild boar	2021				Europe	Italy	Sardinia	Nuoro					Statens Serum Institut	Escherichia coli					PRJNA1086262	SRP494424	SAMN40372503	SRS20720043	########	########	ESC_JB1296AA	Assembled	145	208511	4923084	Escherichia coli / Shigella;98.96%	69	8864	ESC_NC7906AA_AS	5,1
ESC_JB1297AA	Ec22	SRR28286137;ILLUMINA;Paired;;SRX23895415;SRA	Wild Animal	Swine	Wild boar	2021				Europe	Italy	Sardinia	Nuoro					Statens Serum Institut	Escherichia coli					PRJNA1086262	SRP494424	SAMN40372502	SRS20720042	########	########	ESC_JB1297AA	Assembled	198,1	107479	4577078	Escherichia coli / Shigella;100.0%	90	15060	ESC_NC7907AA_AS	5,1
ESC_JB1298AA	Ec21	SRR28286138;ILLUMINA;Paired;;SRX23895414;SRA	Wild Animal	Swine	Wild boar	2021				Europe	Italy	Sardinia	Nuoro					Statens Serum Institut	Escherichia coli					PRJNA1086262	SRP494424	SAMN40372501	SRS20720041	########	########	ESC_JB1298AA	Assembled	98,7	346617	5215360	Escherichia coli / Shigella;99.81%	55	3245	ESC_NC7908AA_AS	5,1
ESC_JB1299AA	Ec20	SRR28286139;ILLUMINA;Paired;;SRX23895413;SRA	Wild Animal	Swine	Wild boar	2021				Europe	Italy	Sardinia	Nuoro					Statens Serum Institut	Escherichia coli					PRJNA1086262	SRP494424	SAMN40372500	SRS20720040	########	########	ESC_JB1299AA	Assembled	165,8	167037	5274465	Escherichia coli / Shigella;99.81%	152	6866	ESC_NC7909AA_AS	5,1
ESC_JB1300AA	Ec19	SRR28286140;ILLUMINA;Paired;;SRX23895412;SRA	Wild Animal	Swine	Wild boar	2021				Europe	Italy	Sardinia	Nuoro					Statens Serum Institut	Escherichia coli					PRJNA1086262	SRP494424	SAMN40372499	SRS20720039	########	########	ESC_JB1300AA	Assembled	147,8	108269	4913034	Escherichia coli / Shigella;98.95%	112	20003	ESC_NC7910AA_AS	5,1
ESC_JB1301AA	Ec18	SRR28286141;ILLUMINA;Paired;;SRX23895411;SRA	Wild Animal	Swine	Wild boar	2021				Europe	Italy	Sardinia	Nuoro					Statens Serum Institut	Escherichia coli					PRJNA1086262	SRP494424	SAMN40372498	SRS20720038	########	########	ESC_JB1301AA	Assembled	140,4	129097	4851687	Escherichia coli / Shigella;99.16%	139	18823	ESC_NC7911AA_AS	5,1
ESC_JB1302AA	Ec3	SRR28286142;ILLUMINA;Paired;;SRX23895410;SRA	Wild Animal	Swine	Wild boar	2020				Europe	Italy	Sardinia	Nuoro					Statens Serum Institut	Escherichia coli					PRJNA1086262	SRP494424	SAMN40372480	SRS20720037	########	########	ESC_JB1302AA	Assembled	130,4	124976	4954324	Escherichia coli / Shigella;99.8%	136	6941	ESC_NC7912AA_AS	5,1
ESC_JB1303AA	Ec17	SRR28286143;ILLUMINA;Paired;;SRX23895409;SRA	Wild Animal	Swine	Wild boar	2021				Europe	Italy	Sardinia	Nuoro					Statens Serum Institut	Escherichia coli					PRJNA1086262	SRP494424	SAMN40372497	SRS20720036	########	########	ESC_JB1303AA	Assembled	161,7	94015	4862468	Escherichia coli / Shigella;99.16%	131	22004	ESC_NC7913AA_AS	5,1
ESC_JB1304AA	Ec16	SRR28286144;ILLUMINA;Paired;;SRX23895408;SRA	Wild Animal	Swine	Wild boar	2021				Europe	Italy	Sardinia	Nuoro					Statens Serum Institut	Escherichia coli					PRJNA1086262	SRP494424	SAMN40372496	SRS20720035	########	########	ESC_JB1304AA	Assembled	136,8	91917	5055779	Escherichia coli / Shigella;99.01%	226	27763	ESC_NC7914AA_AS	5,1
ESC_JB1305AA	Ec15	SRR28286145;ILLUMINA;Paired;;SRX23895407;SRA	Wild Animal	Swine	Wild boar	2021				Europe	Italy	Sardinia	Nuoro					Statens Serum Institut	Escherichia coli					PRJNA1086262	SRP494424	SAMN40372495	SRS20720034	########	########	ESC_JB1305AA	Assembled	188,3	143450	4916135	Escherichia coli / Shigella;99.59%	147	2553	ESC_NC7915AA_AS	5,1
ESC_JB1306AA	Ec14	SRR28286146;ILLUMINA;Paired;;SRX23895406;SRA	Wild Animal	Swine	Wild boar	2020				Europe	Italy	Sardinia	Nuoro					Statens Serum Institut	Escherichia coli					PRJNA1086262	SRP494424	SAMN40372494	SRS20720033	########	########	ESC_JB1306AA	Assembled	126,7	119360	4728730	Escherichia coli / Shigella;99.34%	98	13544	ESC_NC7916AA_AS	5,1
ESC_JB1307AA	Ec13	SRR28286147;ILLUMINA;Paired;;SRX23895405;SRA	Wild Animal	Swine	Wild boar	2020				Europe	Italy	Sardinia	Nuoro					Statens Serum Institut	Escherichia coli					PRJNA1086262	SRP494424	SAMN40372493	SRS20720032	########	########	ESC_JB1307AA	Assembled	132,4	156710	4932752	Escherichia coli / Shigella;99.37%	83	13944	ESC_NC7917AA_AS	5,1
ESC_JB1309AA	Ec12	SRR28286149;ILLUMINA;Paired;;SRX23895403;SRA	Wild Animal	Swine	Wild boar	2020				Europe	Italy	Sardinia	Nuoro					Statens Serum Institut	Escherichia coli					PRJNA1086262	SRP494424	SAMN40372491	SRS20720030	########	########	ESC_JB1309AA	Assembled	107,2	191139	5176461	Escherichia coli / Shigella;99.6%	84	5021	ESC_NC7919AA_AS	5,1
ESC_JB1311AA	Ec9	SRR28286152;ILLUMINA;Paired;;SRX23895401;SRA	Wild Animal	Swine	Wild boar	2020				Europe	Italy	Sardinia	Nuoro					Statens Serum Institut	Escherichia coli					PRJNA1086262	SRP494424	SAMN40372486	SRS20720028	########	########	ESC_JB1311AA	Assembled	106,9	165688	4832145	Escherichia coli / Shigella;99.15%	60	13661	ESC_NC7921AA_AS	5,1
ESC_JB1312AA	Ec8	SRR28286153;ILLUMINA;Paired;;SRX23895400;SRA	Wild Animal	Swine	Wild boar	2020				Europe	Italy	Sardinia	Nuoro					Statens Serum Institut	Escherichia coli					PRJNA1086262	SRP494424	SAMN40372485	SRS20720027	########	########	ESC_JB1312AA	Assembled	113,5	94679	4915871	Escherichia coli / Shigella;99.58%	141	11420	ESC_NC7922AA_AS	5,1
ESC_JB1313AA	Ec54	SRR28286154;ILLUMINA;Paired;;SRX23895399;SRA	Wild Animal	Swine	Wild boar	2022				Europe	Italy	Sardinia	Nuoro					Statens Serum Institut	Escherichia coli					PRJNA1086262	SRP494424	SAMN40372538	SRS20720026	########	########	ESC_JB1313AA	Assembled	105,9	66692	4933764	Escherichia coli / Shigella;98.73%	137	24300	ESC_NC7923AA_AS	5,1
ESC_JB1314AA	Ec7	SRR28286155;ILLUMINA;Paired;;SRX23895398;SRA	Wild Animal	Swine	Wild boar	2020				Europe	Italy	Sardinia	Nuoro					Statens Serum Institut	Escherichia coli					PRJNA1086262	SRP494424	SAMN40372484	SRS20720025	########	########	ESC_JB1314AA	Assembled	102,6	155189	4910301	Escherichia coli / Shigella;100.0%	117	14319	ESC_NC7924AA_AS	5,1
ESC_JB1315AA	Ec53	SRR28286156;ILLUMINA;Paired;;SRX23895397;SRA	Wild Animal	Swine	Wild boar	2022				Europe	Italy	Sardinia	Nuoro					Statens Serum Institut	Escherichia coli					PRJNA1086262	SRP494424	SAMN40372537	SRS20720024	########	########	ESC_JB1315AA	Assembled	88,7	194731	4958126	Escherichia coli / Shigella;99.6%	100	12049	ESC_NC7925AA_AS	5,1
ESC_JB1316AA	Ec52	SRR28286157;ILLUMINA;Paired;;SRX23895396;SRA	Wild Animal	Swine	Wild boar	2022				Europe	Italy	Sardinia	Nuoro					Statens Serum Institut	Escherichia coli					PRJNA1086262	SRP494424	SAMN40372536	SRS20720023	########	########	ESC_JB1316AA	Assembled	105,2	214212	4959390	Escherichia coli / Shigella;99.6%	98	8871	ESC_NC7926AA_AS	5,1
ESC_JB1317AA	Ec51	SRR28286158;ILLUMINA;Paired;;SRX23895395;SRA	Wild Animal	Swine	Wild boar	2022				Europe	Italy	Sardinia	Nuoro					Statens Serum Institut	Escherichia coli					PRJNA1086262	SRP494424	SAMN40372535	SRS20720022	########	########	ESC_JB1317AA	Assembled	92,4	166777	5024048	Escherichia coli / Shigella;99.39%	76	13155	ESC_NC7927AA_AS	5,1
ESC_JB1319AA	Ec50	SRR28286160;ILLUMINA;Paired;;SRX23895393;SRA	Wild Animal	Swine	Wild boar	2022				Europe	Italy	Sardinia	Nuoro					Statens Serum Institut	Escherichia coli					PRJNA1086262	SRP494424	SAMN40372533	SRS20720020	########	########	ESC_JB1319AA	Assembled	100,3	151921	5041575	Escherichia coli / Shigella;98.84%	131	13613	ESC_OC4123AA_AS	5,1
ESC_JB1320AA	Ec49	SRR28286161;ILLUMINA;Paired;;SRX23895392;SRA	Wild Animal	Swine	Wild boar	2022				Europe	Italy	Sardinia	Nuoro					Statens Serum Institut	Escherichia coli					PRJNA1086262	SRP494424	SAMN40372532	SRS20720019	########	########	ESC_JB1320AA	Assembled	112,8	142959	4809505	Escherichia coli / Shigella;100.0%	117	12487	ESC_NC7930AA_AS	5,1
ESC_JB1322AA	Ec48	SRR28286163;ILLUMINA;Paired;;SRX23895390;SRA	Wild Animal	Swine	Wild boar	2022				Europe	Italy	Sardinia	Nuoro					Statens Serum Institut	Escherichia coli					PRJNA1086262	SRP494424	SAMN40372530	SRS20720017	########	########	ESC_JB1322AA	Assembled	112,5	111767	4763734	Escherichia coli / Shigella;99.56%	112	15011	ESC_NC7932AA_AS	5,1
ESC_JB1323AA	Ec47	SRR28286164;ILLUMINA;Paired;;SRX23895389;SRA	Wild Animal	Swine	Wild boar	2022				Europe	Italy	Sardinia	Nuoro					Statens Serum Institut	Escherichia coli					PRJNA1086262	SRP494424	SAMN40372529	SRS20720016	########	########	ESC_JB1323AA	Assembled	78,7	142972	5282548	Escherichia coli / Shigella;97.93%	171	17531	ESC_NC7933AA_AS	5,1
ESC_JB1324AA	Ec46	SRR28286165;ILLUMINA;Paired;;SRX23895388;SRA	Wild Animal	Swine	Wild boar	2022				Europe	Italy	Sardinia	Nuoro					Statens Serum Institut	Escherichia coli					PRJNA1086262	SRP494424	SAMN40372528	SRS20720015	########	########	ESC_JB1324AA	Assembled	97,5	120560	4976452	Escherichia coli / Shigella;99.37%	95	14353	ESC_NC7934AA_AS	5,1
ESC_JB1325AA	Ec6	SRR28286166;ILLUMINA;Paired;;SRX23895387;SRA	Wild Animal	Swine	Wild boar	2020				Europe	Italy	Sardinia	Nuoro					Statens Serum Institut	Escherichia coli					PRJNA1086262	SRP494424	SAMN40372483	SRS20720014	########	########	ESC_JB1325AA	Assembled	116,2	336874	5267760	Escherichia coli / Shigella;99.23%	81	9177	ESC_NC7935AA_AS	5,1
ESC_JB1326AA	Ec45	SRR28286167;ILLUMINA;Paired;;SRX23895386;SRA	Wild Animal	Swine	Wild boar	2022				Europe	Italy	Sardinia	Nuoro					Statens Serum Institut	Escherichia coli					PRJNA1086262	SRP494424	SAMN40372527	SRS20720013	########	########	ESC_JB1326AA	Assembled	79,3	76092	5496233	Escherichia coli / Shigella;98.61%	762	49571	ESC_NC7936AA_AS	5,1
ESC_JB1327AA	Ec44	SRR28286168;ILLUMINA;Paired;;SRX23895385;SRA	Wild Animal	Swine	Wild boar	2022				Europe	Italy	Sardinia	Nuoro					Statens Serum Institut	Escherichia coli					PRJNA1086262	SRP494424	SAMN40372526	SRS20720012	########	########	ESC_JB1327AA	Assembled	71,3	132950	5274539	Escherichia coli / Shigella;97.74%	160	18685	ESC_NC7937AA_AS	5,1
ESC_JB1328AA	Ec43	SRR28286169;ILLUMINA;Paired;;SRX23895384;SRA	Wild Animal	Swine	Wild boar	2022				Europe	Italy	Sardinia	Nuoro					Statens Serum Institut	Escherichia coli					PRJNA1086262	SRP494424	SAMN40372525	SRS20720011	########	########	ESC_JB1328AA	Assembled	100,2	91762	4714971	Escherichia coli / Shigella;99.78%	120	17212	ESC_NC7938AA_AS	5,1
ESC_JB1329AA	Ec42	SRR28286170;ILLUMINA;Paired;;SRX23895383;SRA	Wild Animal	Swine	Wild boar	2022				Europe	Italy	Sardinia	Nuoro					Statens Serum Institut	Escherichia coli					PRJNA1086262	SRP494424	SAMN40372524	SRS20720010	########	########	ESC_JB1329AA	Assembled	106,2	111472	4966230	Escherichia coli / Shigella;99.16%	108	15643	ESC_NC7939AA_AS	5,1
ESC_JB1330AA	Ec11	SRR28286151;ILLUMINA;Paired;;SRX23895382;SRA	Wild Animal	Swine	Wild boar	2020				Europe	Italy	Sardinia	Nuoro					Statens Serum Institut	Escherichia coli					PRJNA1086262	SRP494424	SAMN40372490	SRS20720009	########	########	ESC_JB1330AA	Assembled	156,5	147835	4738156	Escherichia coli / Shigella;99.34%	95	7630	ESC_NC7940AA_AS	5,1
ESC_JB1331AA	Ec10	SRR28286172;ILLUMINA;Paired;;SRX23895381;SRA	Wild Animal	Swine	Wild boar	2020				Europe	Italy	Sardinia	Nuoro					Statens Serum Institut	Escherichia coli					PRJNA1086262	SRP494424	SAMN40372489	SRS20720008	########	########	ESC_JB1331AA	Assembled	141,7	98402	4940180	Escherichia coli / Shigella;99.6%	186	16391	ESC_NC7941AA_AS	5,1
ESC_JB1333AA	Ec2	SRR28286174;ILLUMINA;Paired;;SRX23895379;SRA	Wild Animal	Swine	Wild boar	2020				Europe	Italy	Sardinia	Nuoro					Statens Serum Institut	Escherichia coli					PRJNA1086262	SRP494424	SAMN40372479	SRS20720006	########	########	ESC_JB1333AA	Assembled	106,1	110903	4773514	Escherichia coli / Shigella;99.78%	105	15401	ESC_NC7943AA_AS	5,1
ESC_JB1334AA	Ec1	SRR28286175;ILLUMINA;Paired;;SRX23895378;SRA	Wild Animal	Swine	Wild boar	2020				Europe	Italy	Sardinia	Nuoro					Statens Serum Institut	Escherichia coli					PRJNA1086262	SRP494424	SAMN40372478	SRS20720005	########	########	ESC_JB1334AA	Assembled	116,5	200935	5051057	Escherichia coli / Shigella;99.01%	110	10849	ESC_NC7944AA_AS	5,1
ESC_KB7868AA	LMG S-33222	SRR29289048;ILLUMINA;Paired;;SRX24806171;SRA	Human	Human	Homo sapiens; feces	2020				Europe	Italy							Velleja Research	Escherichia coli					PRJNA1114436	SRP511880	SAMN41488373	SRS21521055	########	########	ESC_KB7868AA	Assembled	224,6	279653	4703818	Escherichia coli / Shigella;99.78%	54	857	ESC_PC5093AA_AS	5,1
ESC_NB3944AA	EF	SRR30942497;ILLUMINA;Paired;;SRX26345275;SRA	Livestock	Swine	Sus scrofa domesticus: environment; farm environment	2022				Europe	Italy	Sardinia	Nuoro					Statens Serum Institut	Escherichia coli		O101:H9			PRJNA1171362	SRP537719	SAMN44241096	SRS22870742	########	########	ESC_NB3944AA	Assembled	140	121749	4923292	Escherichia coli / Shigella;99.39%	192	5950	ESC_SC8241AA_AS	5,2
ESC_NB3945AA	EE	SRR30942498;ILLUMINA;Paired;;SRX26345274;SRA	Livestock	Swine	Sus scrofa domesticus: environment; farm environment	2022				Europe	Italy	Sardinia	Nuoro					Statens Serum Institut	Escherichia coli		O130:H26			PRJNA1171362	SRP537719	SAMN44241074	SRS22870741	########	########	ESC_NB3945AA	Assembled	153,8	120147	4706182	Escherichia coli / Shigella;99.57%	130	3263	ESC_SC8242AA_AS	5,2
ESC_NB3946AA	ED	SRR30942499;ILLUMINA;Paired;;SRX26345273;SRA	Livestock	Swine	Sus scrofa domesticus: environment; farm environment	2022				Europe	Italy	Sardinia	Nuoro					Statens Serum Institut	Escherichia coli		O21:H10			PRJNA1171362	SRP537719	SAMN44241062	SRS22870740	########	########	ESC_NB3946AA	Assembled	129,6	66707	5200811	Escherichia coli / Shigella;94.68%	207	4328	ESC_SC8243AA_AS	5,2
ESC_NB3947AA	EC	SRR30942500;ILLUMINA;Paired;;SRX26345272;SRA	Livestock	Swine	Sus scrofa domesticus: environment; farm environment	2021				Europe	Italy	Sardinia	Nuoro					Statens Serum Institut	Escherichia coli		O.:H37			PRJNA1171362	SRP537719	SAMN44241035	SRS22870739	########	########	ESC_NB3947AA	Assembled	105,8	84862	4847791	Escherichia coli / Shigella;98.51%	165	9055	ESC_SC8244AA_AS	5,2
ESC_NB3948AA	EB	SRR30942501;ILLUMINA;Paired;;SRX26345271;SRA	Livestock	Swine	Sus scrofa domesticus: environment; farm environment	2023				Europe	Italy	Sardinia	Nuoro					Statens Serum Institut	Escherichia coli		O.:H30			PRJNA1171362	SRP537719	SAMN44241031	SRS22870738	########	########	ESC_NB3948AA	Assembled	140,8	98441	4725566	Escherichia coli / Shigella;98.87%	127	2207	ESC_UC3579AA_AS	5,2
ESC_NB3949AA	E14C	SRR30942502;ILLUMINA;Paired;;SRX26345270;SRA	Livestock	Swine	Sus scrofa domesticus; colon content	2021				Europe	Italy	Sardinia	Nuoro					Statens Serum Institut	Escherichia coli		O101:H9			PRJNA1171362	SRP537719	SAMN44241045	SRS22870737	########	########	ESC_NB3949AA	Assembled	86	88498	5324556	Escherichia coli / Shigella;98.57%	761	44310	ESC_SC8246AA_AS	5,2
ESC_NB3950AA	EA	SRR30942503;ILLUMINA;Paired;;SRX26345269;SRA	Livestock	Swine	Sus scrofa domesticus: environment; farm environment	2021				Europe	Italy	Sardinia	Nuoro					Statens Serum Institut	Escherichia coli		O101:H37			PRJNA1171362	SRP537719	SAMN44241013	SRS22870736	########	########	ESC_NB3950AA	Assembled	130,1	116256	4848510	Escherichia coli / Shigella;98.71%	151	3885	ESC_SC8247AA_AS	5,2
ESC_NB3951AA	E9C	SRR30942504;ILLUMINA;Paired;;SRX26345268;SRA	Livestock	Swine	Sus scrofa domesticus; colon content	2023				Europe	Italy	Sardinia	Nuoro					Statens Serum Institut	Escherichia coli		O101:H9			PRJNA1171362	SRP537719	SAMN44241034	SRS22870735	########	########	ESC_NB3951AA	Assembled	162,4	119266	4752592	Escherichia coli / Shigella;99.57%	138	7091	ESC_SC8248AA_AS	5,2
ESC_NB3952AA	E8L	SRR30942505;ILLUMINA;Paired;;SRX26345267;SRA	Livestock	Swine	Sus scrofa domesticus; lymph nodes	2023				Europe	Italy	Sardinia	Nuoro					Statens Serum Institut	Escherichia coli		O168:H12			PRJNA1171362	SRP537719	SAMN44241033	SRS22870734	########	########	ESC_NB3952AA	Assembled	145,5	112105	4712856	Escherichia coli / Shigella;99.1%	115	9468	ESC_SC8249AA_AS	5,2
ESC_NB3953AA	E7S	SRR30942506;ILLUMINA;Paired;;SRX26345266;SRA	Livestock	Swine	Sus scrofa domesticus; carcass surface	2023				Europe	Italy	Sardinia	Nuoro					Statens Serum Institut	Escherichia coli		O54:H16			PRJNA1171362	SRP537719	SAMN44241032	SRS22870733	########	########	ESC_NB3953AA	Assembled	123,3	131885	5242747	Escherichia coli / Shigella;99.24%	185	13525	ESC_SC8250AA_AS	5,2
ESC_NB3954AA	E6S	SRR30942507;ILLUMINA;Paired;;SRX26345265;SRA	Livestock	Swine	Sus scrofa domesticus; carcass surface	2021				Europe	Italy	Sardinia	Nuoro					Statens Serum Institut	Escherichia coli		O69:H32			PRJNA1171362	SRP537719	SAMN44241030	SRS22870732	########	########	ESC_NB3954AA	Assembled	119,8	119571	5232516	Escherichia coli / Shigella;96.21%	173	6556	ESC_SC8251AA_AS	5,2
ESC_NB3955AA	E6L	SRR30942508;ILLUMINA;Paired;;SRX26345264;SRA	Livestock	Swine	Sus scrofa domesticus; lymph nodes	2021				Europe	Italy	Sardinia	Nuoro					Statens Serum Institut	Escherichia coli		O126:H11			PRJNA1171362	SRP537719	SAMN44241029	SRS22870731	########	########	ESC_NB3955AA	Assembled	129,7	100279	4781348	Escherichia coli / Shigella;98.01%	137	3801	ESC_SC8252AA_AS	5,2
ESC_NB3956AA	E6C	SRR30942509;ILLUMINA;Paired;;SRX26345263;SRA	Livestock	Swine	Sus scrofa domesticus; colon content	2021				Europe	Italy	Sardinia	Nuoro					Statens Serum Institut	Escherichia coli		O89/O162/O101:H9			PRJNA1171362	SRP537719	SAMN44241028	SRS22870730	########	########	ESC_NB3956AA	Assembled	141,7	181929	4811198	Escherichia coli / Shigella;99.14%	99	4371	ESC_SC8253AA_AS	5,2
ESC_NB3957AA	E5S	SRR30942510;ILLUMINA;Paired;;SRX26345262;SRA	Livestock	Swine	Sus scrofa domesticus; carcass surface	2021				Europe	Italy	Sardinia	Nuoro					Statens Serum Institut	Escherichia coli		O.:H27			PRJNA1171362	SRP537719	SAMN44241027	SRS22870729	########	########	ESC_NB3957AA	Assembled	110,9	131368	4768946	Escherichia coli / Shigella;98.92%	119	4560	ESC_SC8254AA_AS	5,2
ESC_NB3958AA	E5L	SRR30942511;ILLUMINA;Paired;;SRX26345261;SRA	Livestock	Swine	Sus scrofa domesticus; lymph nodes	2021				Europe	Italy	Sardinia	Nuoro					Statens Serum Institut	Escherichia coli		O4:H45			PRJNA1171362	SRP537719	SAMN44241026	SRS22870728	########	########	ESC_NB3958AA	Assembled	146,2	108113	4721002	Escherichia coli / Shigella;99.57%	157	4142	ESC_SC8255AA_AS	5,2
ESC_NB3959AA	E5C	SRR30942512;ILLUMINA;Paired;;SRX26345260;SRA	Livestock	Swine	Sus scrofa domesticus; colon content	2021				Europe	Italy	Sardinia	Nuoro					Statens Serum Institut	Escherichia coli		O101:H9			PRJNA1171362	SRP537719	SAMN44241025	SRS22870727	########	########	ESC_NB3959AA	Assembled	156,8	147685	4799926	Escherichia coli / Shigella;99.35%	100	4815	ESC_SC8256AA_AS	5,2
ESC_NB3960AA	E13S	SRR30942513;ILLUMINA;Paired;;SRX26345259;SRA	Livestock	Swine	Sus scrofa domesticus; carcass surface	2021				Europe	Italy	Sardinia	Nuoro					Statens Serum Institut	Escherichia coli		O11:H10			PRJNA1171362	SRP537719	SAMN44241044	SRS22870726	########	########	ESC_NB3960AA	Assembled	97	85437	5084627	Escherichia coli / Shigella;98.95%	132	19297	ESC_SC8257AA_AS	5,2
ESC_NB3961AA	E50FC	SRR30942514;ILLUMINA;Paired;;SRX26345258;SRA	Livestock	Swine	Sus scrofa domesticus: environment; slaughterhouse environment	2022				Europe	Italy	Sardinia	Nuoro					Statens Serum Institut	Escherichia coli		O.:H28			PRJNA1171362	SRP537719	SAMN44241107	SRS22870725	########	########	ESC_NB3961AA	Assembled	118,7	116538	5091171	Escherichia coli / Shigella;98.39%	144	14525	ESC_SC8258AA_AS	5,2
ESC_NB3962AA	E4S	SRR30942515;ILLUMINA;Paired;;SRX26345257;SRA	Livestock	Swine	Sus scrofa domesticus; carcass surface	2021				Europe	Italy	Sardinia	Nuoro					Statens Serum Institut	Escherichia coli		O26:H12			PRJNA1171362	SRP537719	SAMN44241024	SRS22870723	########	########	ESC_NB3962AA	Assembled	136,1	123092	4725311	Escherichia coli / Shigella;99.37%	136	3997	ESC_SC8259AA_AS	5,2
ESC_NB3963AA	E4L	SRR30942516;ILLUMINA;Paired;;SRX26345256;SRA	Livestock	Swine	Sus scrofa domesticus; lymph nodes	2021				Europe	Italy	Sardinia	Nuoro					Statens Serum Institut	Escherichia coli		O99:H9			PRJNA1171362	SRP537719	SAMN44241023	SRS22870724	########	########	ESC_NB3963AA	Assembled	117	100049	4638059	Escherichia coli / Shigella;99.09%	101	2698	ESC_SC8260AA_AS	5,2
ESC_NB3964AA	E4C	SRR30942517;ILLUMINA;Paired;;SRX26345255;SRA	Livestock	Swine	Sus scrofa domesticus; carcass surface	2021				Europe	Italy	Sardinia	Nuoro					Statens Serum Institut	Escherichia coli		O111:H27			PRJNA1171362	SRP537719	SAMN44241022	SRS22870722	########	########	ESC_NB3964AA	Assembled	115	133616	5080168	Escherichia coli / Shigella;99.42%	188	3746	ESC_SC8261AA_AS	5,2
ESC_NB3965AA	E48NFC	SRR30942518;ILLUMINA;Paired;;SRX26345254;SRA	Livestock	Swine	Sus scrofa domesticus: environment; slaughterhouse environment	2022				Europe	Italy	Sardinia	Nuoro					Statens Serum Institut	Escherichia coli		O121:H10			PRJNA1171362	SRP537719	SAMN44241106	SRS22870721	########	########	ESC_NB3965AA	Assembled	124,5	92759	5001294	Escherichia coli / Shigella;99.8%	206	6886	ESC_SC8262AA_AS	5,2
ESC_NB3966AA	E47FC	SRR30942519;ILLUMINA;Paired;;SRX26345253;SRA	Livestock	Swine	Sus scrofa domesticus: environment; slaughterhouse environment	2022				Europe	Italy	Sardinia	Nuoro					Statens Serum Institut	Escherichia coli		O.:H10			PRJNA1171362	SRP537719	SAMN44241105	SRS22870720	########	########	ESC_NB3966AA	Assembled	116,6	63747	4777801	Escherichia coli / Shigella;99.35%	180	10604	ESC_SC8263AA_AS	5,2
ESC_NB3967AA	E46C	SRR30942520;ILLUMINA;Paired;;SRX26345252;SRA	Livestock	Swine	Sus scrofa domesticus; colon content	2022				Europe	Italy	Sardinia	Nuoro					Statens Serum Institut	Escherichia coli		O15:H12			PRJNA1171362	SRP537719	SAMN44241104	SRS22870719	########	########	ESC_NB3967AA	Assembled	151,1	114440	4957552	Escherichia coli / Shigella;99.59%	165	14655	ESC_SC8264AA_AS	5,2
ESC_NB3968AA	E45C	SRR30942521;ILLUMINA;Paired;;SRX26345251;SRA	Livestock	Swine	Sus scrofa domesticus; colon content	2022				Europe	Italy	Sardinia	Nuoro					Statens Serum Institut	Escherichia coli		O121:H10			PRJNA1171362	SRP537719	SAMN44241103	SRS22870718	########	########	ESC_NB3968AA	Assembled	127,5	91234	4869881	Escherichia coli / Shigella;99.59%	160	11482	ESC_SC8265AA_AS	5,2
ESC_NB3969AA	E44C	SRR30942522;ILLUMINA;Paired;;SRX26345250;SRA	Livestock	Swine	Sus scrofa domesticus; colon content	2022				Europe	Italy	Sardinia	Nuoro					Statens Serum Institut	Escherichia coli		O111:H27			PRJNA1171362	SRP537719	SAMN44241102	SRS22870717	########	########	ESC_NB3969AA	Assembled	104,1	90815	5071537	Escherichia coli / Shigella;99.22%	234	18595	ESC_SC8266AA_AS	5,2
ESC_NB3970AA	E43C	SRR30942523;ILLUMINA;Paired;;SRX26345249;SRA	Livestock	Swine	Sus scrofa domesticus; colon content	2022				Europe	Italy	Sardinia	Nuoro					Statens Serum Institut	Escherichia coli		O.:H7			PRJNA1171362	SRP537719	SAMN44241101	SRS22870716	########	########	ESC_NB3970AA	Assembled	117,7	111072	4782628	Escherichia coli / Shigella;99.35%	142	15261	ESC_SC8267AA_AS	5,2
ESC_NB3971AA	E13L	SRR30942524;ILLUMINA;Paired;;SRX26345248;SRA	Livestock	Swine	Sus scrofa domesticus; lymph nodes	2021				Europe	Italy	Sardinia	Nuoro					Statens Serum Institut	Escherichia coli		O8:H45			PRJNA1171362	SRP537719	SAMN44241043	SRS22870715	########	########	ESC_NB3971AA	Assembled	95,9	107552	4897235	Escherichia coli / Shigella;99.58%	122	22246	ESC_SC8268AA_AS	5,2
ESC_NB3972AA	E42L	SRR30942525;ILLUMINA;Paired;;SRX26345247;SRA	Livestock	Swine	Sus scrofa domesticus; lymph nodes	2022				Europe	Italy	Sardinia	Nuoro					Statens Serum Institut	Escherichia coli		O7:H10			PRJNA1171362	SRP537719	SAMN44241100	SRS22870714	########	########	ESC_NB3972AA	Assembled	108,2	70419	4753461	Escherichia coli / Shigella;99.34%	157	14845	ESC_SC8269AA_AS	5,2
ESC_NB3973AA	E42C	SRR30942526;ILLUMINA;Paired;;SRX26345246;SRA	Livestock	Swine	Sus scrofa domesticus; colon content	2022				Europe	Italy	Sardinia	Nuoro					Statens Serum Institut	Escherichia coli		O102:H40			PRJNA1171362	SRP537719	SAMN44241099	SRS22870713	########	########	ESC_NB3973AA	Assembled	118,6	182568	5031716	Escherichia coli / Shigella;97.56%	112	6860	ESC_SC8270AA_AS	5,2
ESC_NB3974AA	E41L	SRR30942527;ILLUMINA;Paired;;SRX26345245;SRA	Livestock	Swine	Sus scrofa domesticus; lymph nodes	2022				Europe	Italy	Sardinia	Nuoro					Statens Serum Institut	Escherichia coli		O8:H9			PRJNA1171362	SRP537719	SAMN44241098	SRS22870712	########	########	ESC_NB3974AA	Assembled	105,2	112253	5225716	Escherichia coli / Shigella;99.81%	164	13975	ESC_SC8271AA_AS	5,2
ESC_NB3975AA	E41C	SRR30942528;ILLUMINA;Paired;;SRX26345244;SRA	Livestock	Swine	Sus scrofa domesticus; colon content	2022				Europe	Italy	Sardinia	Nuoro					Statens Serum Institut	Escherichia coli		O121:H10			PRJNA1171362	SRP537719	SAMN44241097	SRS22870711	########	########	ESC_NB3975AA	Assembled	128,7	97010	4868686	Escherichia coli / Shigella;99.59%	142	9004	ESC_SC8272AA_AS	5,2
ESC_NB3976AA	E40NFC	SRR30942529;ILLUMINA;Paired;;SRX26345243;SRA	Livestock	Swine	Sus scrofa domesticus: environment; slaughterhouse environment	2022				Europe	Italy	Sardinia	Nuoro					Statens Serum Institut	Escherichia coli		O.:H12			PRJNA1171362	SRP537719	SAMN44241095	SRS22870710	########	########	ESC_NB3976AA	Assembled	109,2	200622	5064329	Escherichia coli / Shigella;98.58%	133	6676	ESC_SC8273AA_AS	5,2
ESC_NB3977AA	E3L	SRR30942530;ILLUMINA;Paired;;SRX26345242;SRA	Livestock	Swine	Sus scrofa domesticus; lymph nodes	2021				Europe	Italy	Sardinia	Nuoro					Statens Serum Institut	Escherichia coli		O130:H26			PRJNA1171362	SRP537719	SAMN44241021	SRS22870709	########	########	ESC_NB3977AA	Assembled	148	121417	4756638	Escherichia coli / Shigella;99.79%	124	4111	ESC_SC8274AA_AS	5,2
ESC_NB3978AA	E3C	SRR30942531;ILLUMINA;Paired;;SRX26345241;SRA	Livestock	Swine	Sus scrofa domesticus; colon content	2021				Europe	Italy	Sardinia	Nuoro					Statens Serum Institut	Escherichia coli		O130:H26			PRJNA1171362	SRP537719	SAMN44241020	SRS22870708	########	########	ESC_NB3978AA	Assembled	134,4	121809	4756210	Escherichia coli / Shigella;99.79%	117	4076	ESC_SC8275AA_AS	5,2
ESC_NB3979AA	E39FC	SRR30942532;ILLUMINA;Paired;;SRX26345240;SRA	Livestock	Swine	Sus scrofa domesticus: environment; slaughterhouse environment	2022				Europe	Italy	Sardinia	Nuoro					Statens Serum Institut	Escherichia coli		O162:H10			PRJNA1171362	SRP537719	SAMN44241094	SRS22870707	########	########	ESC_NB3979AA	Assembled	119,4	169799	4778535	Escherichia coli / Shigella;98.93%	106	4029	ESC_SC8276AA_AS	5,2
ESC_NB3980AA	E38FC	SRR30942533;ILLUMINA;Paired;;SRX26345239;SRA	Livestock	Swine	Sus scrofa domesticus: environment; slaughterhouse environment	2022				Europe	Italy	Sardinia	Nuoro					Statens Serum Institut	Escherichia coli		O.:H19			PRJNA1171362	SRP537719	SAMN44241093	SRS22870706	########	########	ESC_NB3980AA	Assembled	139	93274	4635734	Escherichia coli / Shigella;100.0%	143	3774	ESC_SC8277AA_AS	5,2
ESC_NB3981AA	E37NFC	SRR30942534;ILLUMINA;Paired;;SRX26345238;SRA	Livestock	Swine	Sus scrofa domesticus: environment; slaughterhouse environment	2022				Europe	Italy	Sardinia	Nuoro					Statens Serum Institut	Escherichia coli		O.:H16			PRJNA1171362	SRP537719	SAMN44241092	SRS22870705	########	########	ESC_NB3981AA	Assembled	136,9	123798	4740851	Escherichia coli / Shigella;100.0%	93	7558	ESC_SC8278AA_AS	5,2
ESC_NB3982AA	E13C	SRR30942535;ILLUMINA;Paired;;SRX26345237;SRA	Livestock	Swine	Sus scrofa domesticus; colon content	2021				Europe	Italy	Sardinia	Nuoro					Statens Serum Institut	Escherichia coli		O.:H2			PRJNA1171362	SRP537719	SAMN44241042	SRS22870704	########	########	ESC_NB3982AA	Assembled	131,7	133647	5005606	Escherichia coli / Shigella;99.79%	115	4963	ESC_SC8279AA_AS	5,2
ESC_NB3983AA	E35S	SRR30942536;ILLUMINA;Paired;;SRX26345236;SRA	Livestock	Swine	Sus scrofa domesticus; carcass surface	2022				Europe	Italy	Sardinia	Nuoro					Statens Serum Institut	Escherichia coli		O4:H45			PRJNA1171362	SRP537719	SAMN44241091	SRS22870703	########	########	ESC_NB3983AA	Assembled	123,8	99288	4722584	Escherichia coli / Shigella;99.57%	164	5155	ESC_SC8280AA_AS	5,2
ESC_NB3984AA	E35C	SRR30942537;ILLUMINA;Paired;;SRX26345235;SRA	Livestock	Swine	Sus scrofa domesticus; colon content	2022				Europe	Italy	Sardinia	Nuoro					Statens Serum Institut	Escherichia coli		O.:H10			PRJNA1171362	SRP537719	SAMN44241090	SRS22870702	########	########	ESC_NB3984AA	Assembled	107,5	75572	4865258	Escherichia coli / Shigella;99.17%	209	10307	ESC_SC8281AA_AS	5,2
ESC_NB3985AA	E34S	SRR30942538;ILLUMINA;Paired;;SRX26345234;SRA	Livestock	Swine	Sus scrofa domesticus; carcass surface	2022				Europe	Italy	Sardinia	Nuoro					Statens Serum Institut	Escherichia coli		O.:H19			PRJNA1171362	SRP537719	SAMN44241089	SRS22870701	########	########	ESC_NB3985AA	Assembled	116,1	74054	4734575	Escherichia coli / Shigella;100.0%	224	11333	ESC_SC8282AA_AS	5,2
ESC_NB3986AA	E34L	SRR30942539;ILLUMINA;Paired;;SRX26345233;SRA	Livestock	Swine	Sus scrofa domesticus; lymph nodes	2022				Europe	Italy	Sardinia	Nuoro					Statens Serum Institut	Escherichia coli		O.:H8			PRJNA1171362	SRP537719	SAMN44241088	SRS22870700	########	########	ESC_NB3986AA	Assembled	146,6	105578	4867255	Escherichia coli / Shigella;98.33%	154	9829	ESC_SC8283AA_AS	5,2
ESC_NB3987AA	E33S	SRR30942540;ILLUMINA;Paired;;SRX26345232;SRA	Livestock	Swine	Sus scrofa domesticus; carcass surface	2022				Europe	Italy	Sardinia	Nuoro					Statens Serum Institut	Escherichia coli		O180:H51			PRJNA1171362	SRP537719	SAMN44241087	SRS22870699	########	########	ESC_NB3987AA	Assembled	94,4	107526	5148739	Escherichia coli / Shigella;99.42%	198	8432	ESC_SC8284AA_AS	5,2
ESC_NB3988AA	E33L	SRR30942541;ILLUMINA;Paired;;SRX26345231;SRA	Livestock	Swine	Sus scrofa domesticus; lymph nodes	2022				Europe	Italy	Sardinia	Nuoro					Statens Serum Institut	Escherichia coli		O2:H42			PRJNA1171362	SRP537719	SAMN44241086	SRS22870698	########	########	ESC_NB3988AA	Assembled	100,5	172381	5321314	Escherichia coli / Shigella;99.43%	112	7987	ESC_SC8285AA_AS	5,2
ESC_NB3989AA	E32S	SRR30942542;ILLUMINA;Paired;;SRX26345230;SRA	Livestock	Swine	Sus scrofa domesticus; carcass surface	2022				Europe	Italy	Sardinia	Nuoro					Statens Serum Institut	Escherichia coli		O8:H45			PRJNA1171362	SRP537719	SAMN44241085	SRS22870697	########	########	ESC_NB3989AA	Assembled	133,9	117929	4636074	Escherichia coli / Shigella;99.78%	126	4055	ESC_SC8286AA_AS	5,2
ESC_NB3990AA	E32L	SRR30942543;ILLUMINA;Paired;;SRX26345229;SRA	Livestock	Swine	Sus scrofa domesticus; lymph nodes	2022				Europe	Italy	Sardinia	Nuoro					Statens Serum Institut	Escherichia coli		O130:H26			PRJNA1171362	SRP537719	SAMN44241084	SRS22870696	########	########	ESC_NB3990AA	Assembled	139,7	83585	4901683	Escherichia coli / Shigella;98.47%	163	9628	ESC_SC8287AA_AS	5,2
ESC_NB3991AA	E32C	SRR30942544;ILLUMINA;Paired;;SRX26345228;SRA	Livestock	Swine	Sus scrofa domesticus; colon content	2022				Europe	Italy	Sardinia	Nuoro					Statens Serum Institut	Escherichia coli		O71:H27			PRJNA1171362	SRP537719	SAMN44241083	SRS22870695	########	########	ESC_NB3991AA	Assembled	126,2	155987	4690123	Escherichia coli / Shigella;99.32%	86	2232	ESC_SC8288AA_AS	5,2
ESC_NB3992AA	E31S	SRR30942545;ILLUMINA;Paired;;SRX26345227;SRA	Livestock	Swine	Sus scrofa domesticus; carcass surface	2022				Europe	Italy	Sardinia	Nuoro					Statens Serum Institut	Escherichia coli		O.:H48			PRJNA1171362	SRP537719	SAMN44241082	SRS22870694	########	########	ESC_NB3992AA	Assembled	141,5	91139	4848830	Escherichia coli / Shigella;98.93%	161	4848	ESC_SC8289AA_AS	5,2
ESC_NB3993AA	E12C	SRR30942546;ILLUMINA;Paired;;SRX26345226;SRA	Livestock	Swine	Sus scrofa domesticus; colon content	2021				Europe	Italy	Sardinia	Nuoro					Statens Serum Institut	Escherichia coli		O101:H9			PRJNA1171362	SRP537719	SAMN44241041	SRS22870693	########	########	ESC_NB3993AA	Assembled	138,7	126115	4922800	Escherichia coli / Shigella;99.39%	183	5199	ESC_SC8290AA_AS	5,2
ESC_NB3994AA	E31L	SRR30942547;ILLUMINA;Paired;;SRX26345225;SRA	Livestock	Swine	Sus scrofa domesticus; lymph nodes	2022				Europe	Italy	Sardinia	Nuoro					Statens Serum Institut	Escherichia coli		O.:H10			PRJNA1171362	SRP537719	SAMN44241081	SRS22870691	########	########	ESC_NB3994AA	Assembled	79,3	91622	4793859	Escherichia coli / Shigella;99.36%	162	2210	ESC_SC8291AA_AS	5,2
ESC_NB3995AA	E31C	SRR30942548;ILLUMINA;Paired;;SRX26345224;SRA	Livestock	Swine	Sus scrofa domesticus; colon content	2022				Europe	Italy	Sardinia	Nuoro					Statens Serum Institut	Escherichia coli		O.:H10			PRJNA1171362	SRP537719	SAMN44241080	SRS22870692	########	########	ESC_NB3995AA	Assembled	146,5	91597	4792093	Escherichia coli / Shigella;99.57%	165	4280	ESC_SC8292AA_AS	5,2
ESC_NB3996AA	E30S	SRR30942549;ILLUMINA;Paired;;SRX26345223;SRA	Livestock	Swine	Sus scrofa domesticus; carcass surface	2022				Europe	Italy	Sardinia	Nuoro					Statens Serum Institut	Escherichia coli		O.:H10			PRJNA1171362	SRP537719	SAMN44241079	SRS22870690	########	########	ESC_NB3996AA	Assembled	140,7	78734	4787571	Escherichia coli / Shigella;99.35%	175	8002	ESC_SC8293AA_AS	5,2
ESC_NB3997AA	E30L	SRR30942550;ILLUMINA;Paired;;SRX26345222;SRA	Livestock	Swine	Sus scrofa domesticus; lymph nodes	2022				Europe	Italy	Sardinia	Nuoro					Statens Serum Institut	Escherichia coli		O130:H26			PRJNA1171362	SRP537719	SAMN44241078	SRS22870689	########	########	ESC_NB3997AA	Assembled	139,4	97493	4958035	Escherichia coli / Shigella;98.54%	232	6255	ESC_SC8294AA_AS	5,2
ESC_NB3998AA	E30C	SRR30942551;ILLUMINA;Paired;;SRX26345221;SRA	Livestock	Swine	Sus scrofa domesticus; colon content	2022				Europe	Italy	Sardinia	Nuoro					Statens Serum Institut	Escherichia coli		O113:H32			PRJNA1171362	SRP537719	SAMN44241077	SRS22870688	########	########	ESC_NB3998AA	Assembled	150,8	100429	4704575	Escherichia coli / Shigella;98.27%	129	4196	ESC_SC8295AA_AS	5,2
ESC_NB3999AA	E2S	SRR30942552;ILLUMINA;Paired;;SRX26345220;SRA	Livestock	Swine	Sus scrofa domesticus; carcass surface	2021				Europe	Italy	Sardinia	Nuoro					Statens Serum Institut	Escherichia coli		O130:H26			PRJNA1171362	SRP537719	SAMN44241019	SRS22870687	########	########	ESC_NB3999AA	Assembled	150,8	112753	4751831	Escherichia coli / Shigella;99.79%	147	10032	ESC_SC8296AA_AS	5,2
ESC_NB4000AA	E2L	SRR30942553;ILLUMINA;Paired;;SRX26345219;SRA	Livestock	Swine	Sus scrofa domesticus; lymph nodes	2021				Europe	Italy	Sardinia	Nuoro					Statens Serum Institut	Escherichia coli		O.:H45			PRJNA1171362	SRP537719	SAMN44241018	SRS22870686	########	########	ESC_NB4000AA	Assembled	118,6	94907	4807612	Escherichia coli / Shigella;96.67%	143	2220	ESC_SC8297AA_AS	5,2
ESC_NB4001AA	E2C	SRR30942554;ILLUMINA;Paired;;SRX26345218;SRA	Livestock	Swine	Sus scrofa domesticus; colon content	2021				Europe	Italy	Sardinia	Nuoro					Statens Serum Institut	Escherichia coli		O.:H45			PRJNA1171362	SRP537719	SAMN44241017	SRS22870685	########	########	ESC_NB4001AA	Assembled	119,2	97695	4709311	Escherichia coli / Shigella;98.44%	125	1918	ESC_SC8298AA_AS	5,2
ESC_NB4002AA	E29S	SRR30942555;ILLUMINA;Paired;;SRX26345217;SRA	Livestock	Swine	Sus scrofa domesticus; carcass surface	2022				Europe	Italy	Sardinia	Nuoro					Statens Serum Institut	Escherichia coli		O184:H30			PRJNA1171362	SRP537719	SAMN44241076	SRS22870684	########	########	ESC_NB4002AA	Assembled	129,7	96400	4745895	Escherichia coli / Shigella;99.77%	112	3350	ESC_SC8299AA_AS	5,2
ESC_NB4003AA	E28S	SRR30942556;ILLUMINA;Paired;;SRX26345216;SRA	Livestock	Swine	Sus scrofa domesticus; carcass surface	2022				Europe	Italy	Sardinia	Nuoro					Statens Serum Institut	Escherichia coli		O40:O8:H2			PRJNA1171362	SRP537719	SAMN44241075	SRS22870683	########	########	ESC_NB4003AA	Assembled	140,7	133284	4819629	Escherichia coli / Shigella;99.58%	101	3725	ESC_SC8300AA_AS	5,2
ESC_NB4004AA	E11L	SRR30942557;ILLUMINA;Paired;;SRX26345215;SRA	Livestock	Swine	Sus scrofa domesticus; lymph nodes	2021				Europe	Italy	Sardinia	Nuoro					Statens Serum Institut	Escherichia coli		O8:H45			PRJNA1171362	SRP537719	SAMN44241040	SRS22870682	########	########	ESC_NB4004AA	Assembled	119,1	192505	4831154	Escherichia coli / Shigella;99.58%	78	2312	ESC_SC8301AA_AS	5,2
ESC_NB4005AA	E27NFC	SRR30942558;ILLUMINA;Paired;;SRX26345214;SRA	Livestock	Swine	Sus scrofa domesticus: environment; slaughterhouse environment	2022				Europe	Italy	Sardinia	Nuoro					Statens Serum Institut	Escherichia coli		O117:H5			PRJNA1171362	SRP537719	SAMN44241073	SRS22870681	########	########	ESC_NB4005AA	Assembled	119,6	78215	4588762	Escherichia coli / Shigella;98.6%	144	13535	ESC_SC8302AA_AS	5,2
ESC_NB4006AA	E26SW	SRR30942559;ILLUMINA;Paired;;SRX26345213;SRA	Livestock	Swine	Sus scrofa domesticus: environment; slaughterhouse environment	2022				Europe	Italy	Sardinia	Nuoro					Statens Serum Institut	Escherichia coli		O117:H5			PRJNA1171362	SRP537719	SAMN44241072	SRS22870680	########	########	ESC_NB4006AA	Assembled	143,8	85524	4594237	Escherichia coli / Shigella;98.89%	141	8499	ESC_SC8303AA_AS	5,2
ESC_NB4007AA	E25FC	SRR30942560;ILLUMINA;Paired;;SRX26345212;SRA	Livestock	Swine	Sus scrofa domesticus: environment; slaughterhouse environment	2022				Europe	Italy	Sardinia	Nuoro					Statens Serum Institut	Escherichia coli		O8:H18			PRJNA1171362	SRP537719	SAMN44241071	SRS22870679	########	########	ESC_NB4007AA	Assembled	114,4	93504	4591426	Escherichia coli / Shigella;99.77%	125	13169	ESC_SC8304AA_AS	5,2
ESC_NB4008AA	E24NFC	SRR30942561;ILLUMINA;Paired;;SRX26345211;SRA	Livestock	Swine	Sus scrofa domesticus: environment; slaughterhouse environment	2022				Europe	Italy	Sardinia	Nuoro					Statens Serum Institut	Escherichia coli		O13:H11			PRJNA1171362	SRP537719	SAMN44241070	SRS22870678	########	########	ESC_NB4008AA	Assembled	109,4	87289	4923450	Escherichia coli / Shigella;99.13%	149	14988	ESC_SC8305AA_AS	5,2
ESC_NB4009AA	E23C	SRR30942562;ILLUMINA;Paired;;SRX26345210;SRA	Livestock	Swine	Sus scrofa domesticus; colon content	2022				Europe	Italy	Sardinia	Nuoro					Statens Serum Institut	Escherichia coli		O.:H45			PRJNA1171362	SRP537719	SAMN44241069	SRS22870677	########	########	ESC_NB4009AA	Assembled	133,5	84839	4685511	Escherichia coli / Shigella;98.44%	164	5557	ESC_SC8306AA_AS	5,2
ESC_NB4010AA	E22S	SRR30942563;ILLUMINA;Paired;;SRX26345209;SRA	Livestock	Swine	Sus scrofa domesticus; carcass surface	2022				Europe	Italy	Sardinia	Nuoro					Statens Serum Institut	Escherichia coli		O160:H4			PRJNA1171362	SRP537719	SAMN44241068	SRS22870676	########	########	ESC_NB4010AA	Assembled	125,6	192785	4742538	Escherichia coli / Shigella;99.77%	94	3935	ESC_SC8307AA_AS	5,2
ESC_NB4011AA	E22L	SRR30942564;ILLUMINA;Paired;;SRX26345208;SRA	Livestock	Swine	Sus scrofa domesticus; lymph nodes	2022				Europe	Italy	Sardinia	Nuoro					Statens Serum Institut	Escherichia coli		O8:H20			PRJNA1171362	SRP537719	SAMN44241067	SRS22870675	########	########	ESC_NB4011AA	Assembled	110,6	75635	4726688	Escherichia coli / Shigella;99.34%	162	6356	ESC_SC8308AA_AS	5,2
ESC_NB4012AA	E22C	SRR30942565;ILLUMINA;Paired;;SRX26345207;SRA	Livestock	Swine	Sus scrofa domesticus; colon content	2022				Europe	Italy	Sardinia	Nuoro					Statens Serum Institut	Escherichia coli		O.:H45			PRJNA1171362	SRP537719	SAMN44241066	SRS22870674	########	########	ESC_NB4012AA	Assembled	119,2	69322	4686339	Escherichia coli / Shigella;98.49%	181	7392	ESC_SC8309AA_AS	5,2
ESC_NB4013AA	E21S	SRR30942566;ILLUMINA;Paired;;SRX26345206;SRA	Livestock	Swine	Sus scrofa domesticus; carcass surface	2022				Europe	Italy	Sardinia	Nuoro					Statens Serum Institut	Escherichia coli		O9:H32			PRJNA1171362	SRP537719	SAMN44241065	SRS22870673	########	########	ESC_NB4013AA	Assembled	127,1	144326	4877496	Escherichia coli / Shigella;99.79%	92	5539	ESC_SC8310AA_AS	5,2
ESC_NB4014AA	E21L	SRR30942567;ILLUMINA;Paired;;SRX26345205;SRA	Livestock	Swine	Sus scrofa domesticus; lymph nodes	2022				Europe	Italy	Sardinia	Nuoro					Statens Serum Institut	Escherichia coli		O179:O8:H45			PRJNA1171362	SRP537719	SAMN44241064	SRS22870672	########	########	ESC_NB4014AA	Assembled	148,2	112931	4587287	Escherichia coli / Shigella;100.0%	104	6889	ESC_SC8311AA_AS	5,2
ESC_NB4015AA	E11C	SRR30942568;ILLUMINA;Paired;;SRX26345204;SRA	Livestock	Swine	Sus scrofa domesticus; colon content	2021				Europe	Italy	Sardinia	Nuoro					Statens Serum Institut	Escherichia coli		O121:H10			PRJNA1171362	SRP537719	SAMN44241039	SRS22870671	########	########	ESC_NB4015AA	Assembled	138,2	87981	5005551	Escherichia coli / Shigella;99.8%	177	6393	ESC_SC8312AA_AS	5,2
ESC_NB4016AA	E21C	SRR30942569;ILLUMINA;Paired;;SRX26345203;SRA	Livestock	Swine	Sus scrofa domesticus; colon content	2022				Europe	Italy	Sardinia	Nuoro					Statens Serum Institut	Escherichia coli		O8:H20			PRJNA1171362	SRP537719	SAMN44241063	SRS22870670	########	########	ESC_NB4016AA	Assembled	124,2	76344	4725440	Escherichia coli / Shigella;99.33%	163	5069	ESC_SC8313AA_AS	5,2
ESC_NB4017AA	E20FC	SRR30942570;ILLUMINA;Paired;;SRX26345202;SRA	Livestock	Swine	Sus scrofa domesticus: environment; slaughterhouse environment	2021				Europe	Italy	Sardinia	Nuoro					Statens Serum Institut	Escherichia coli		O120:H10			PRJNA1171362	SRP537719	SAMN44241061	SRS22870669	########	########	ESC_NB4017AA	Assembled	104,6	130162	4602957	Escherichia coli / Shigella;100.0%	81	7463	ESC_SC8314AA_AS	5,2
ESC_NB4018AA	E1S	SRR30942571;ILLUMINA;Paired;;SRX26345201;SRA	Livestock	Swine	Sus scrofa domesticus; carcass surface	2021				Europe	Italy	Sardinia	Nuoro					Statens Serum Institut	Escherichia coli		O8:H30			PRJNA1171362	SRP537719	SAMN44241016	SRS22870668	########	########	ESC_NB4018AA	Assembled	118	138845	4843448	Escherichia coli / Shigella;99.8%	126	6670	ESC_SC8315AA_AS	5,2
ESC_NB4019AA	E1L	SRR30942572;ILLUMINA;Paired;;SRX26345200;SRA	Livestock	Swine	Sus scrofa domesticus; lymph nodes	2021				Europe	Italy	Sardinia	Nuoro					Statens Serum Institut	Escherichia coli		O.:H9			PRJNA1171362	SRP537719	SAMN44241015	SRS22870667	########	########	ESC_NB4019AA	Assembled	100,5	101401	4805888	Escherichia coli / Shigella;99.35%	121	12086	ESC_SC8316AA_AS	5,2
ESC_NB4020AA	E1C	SRR30942573;ILLUMINA;Paired;;SRX26345199;SRA	Livestock	Swine	Sus scrofa domesticus; colon content	2021				Europe	Italy	Sardinia	Nuoro					Statens Serum Institut	Escherichia coli		O9:H10			PRJNA1171362	SRP537719	SAMN44241014	SRS22870666	########	########	ESC_NB4020AA	Assembled	132,9	128558	4593711	Escherichia coli / Shigella;99.1%	99	6670	ESC_SC8317AA_AS	5,2
ESC_NB4021AA	E19S	SRR30942574;ILLUMINA;Paired;;SRX26345198;SRA	Livestock	Swine	Sus scrofa domesticus; carcass surface	2021				Europe	Italy	Sardinia	Nuoro					Statens Serum Institut	Escherichia coli		O9:H4			PRJNA1171362	SRP537719	SAMN44241060	SRS22870665	########	########	ESC_NB4021AA	Assembled	117,5	60856	4991198	Escherichia coli / Shigella;98.14%	228	12000	ESC_SC8318AA_AS	5,2
ESC_NB4022AA	E19L	SRR30942575;ILLUMINA;Paired;;SRX26345197;SRA	Livestock	Swine	Sus scrofa domesticus; lymph nodes	2021				Europe	Italy	Sardinia	Nuoro					Statens Serum Institut	Escherichia coli		O165:H25			PRJNA1171362	SRP537719	SAMN44241059	SRS22870664	########	########	ESC_NB4022AA	Assembled	95,3	111712	4905735	Escherichia coli / Shigella;100.0%	108	14392	ESC_SC8319AA_AS	5,2
ESC_NB4023AA	E19C	SRR30942576;ILLUMINA;Paired;;SRX26345196;SRA	Livestock	Swine	Sus scrofa domesticus; colon content	2021				Europe	Italy	Sardinia	Nuoro					Statens Serum Institut	Escherichia coli		O8:H45			PRJNA1171362	SRP537719	SAMN44241058	SRS22870663	########	########	ESC_NB4023AA	Assembled	124,2	130802	4828079	Escherichia coli / Shigella;99.58%	99	7420	ESC_SC8320AA_AS	5,2
ESC_NB4024AA	E18S	SRR30942577;ILLUMINA;Paired;;SRX26345195;SRA	Livestock	Swine	Sus scrofa domesticus; carcass surface	2021				Europe	Italy	Sardinia	Nuoro					Statens Serum Institut	Escherichia coli		O.:H40.			PRJNA1171362	SRP537719	SAMN44241057	SRS22870662	########	########	ESC_NB4024AA	Assembled	95,7	110025	4775456	Escherichia coli / Shigella;98.71%	141	13137	ESC_SC8321AA_AS	5,2
ESC_NB4025AA	E18L	SRR30942578;ILLUMINA;Paired;;SRX26345194;SRA	Livestock	Swine	Sus scrofa domesticus; lymph nodes	2021				Europe	Italy	Sardinia	Nuoro					Statens Serum Institut	Escherichia coli		O182:H38			PRJNA1171362	SRP537719	SAMN44241056	SRS22870661	########	########	ESC_NB4025AA	Assembled	94,7	84285	4637722	Escherichia coli / Shigella;99.32%	152	9323	ESC_SC8322AA_AS	5,2
ESC_NB4026AA	E10S	SRR30942579;ILLUMINA;Paired;;SRX26345193;SRA	Livestock	Swine	Sus scrofa domesticus; carcass surface	2021				Europe	Italy	Sardinia	Nuoro					Statens Serum Institut	Escherichia coli		O25:H21			PRJNA1171362	SRP537719	SAMN44241038	SRS22870660	########	########	ESC_NB4026AA	Assembled	125,9	154906	5221456	Escherichia coli / Shigella;99.26%	216	5405	ESC_SC8323AA_AS	5,2
ESC_NB4027AA	E18C	SRR30942580;ILLUMINA;Paired;;SRX26345192;SRA	Livestock	Swine	Sus scrofa domesticus; colon content	2021				Europe	Italy	Sardinia	Nuoro					Statens Serum Institut	Escherichia coli		O.:H40.			PRJNA1171362	SRP537719	SAMN44241055	SRS22870659	########	########	ESC_NB4027AA	Assembled	107,5	95225	4771185	Escherichia coli / Shigella;98.71%	157	14157	ESC_SC8324AA_AS	5,2
ESC_NB4028AA	E17L	SRR30942581;ILLUMINA;Paired;;SRX26345191;SRA	Livestock	Swine	Sus scrofa domesticus; lymph nodes	2021				Europe	Italy	Sardinia	Nuoro					Statens Serum Institut	Escherichia coli		O128:H2			PRJNA1171362	SRP537719	SAMN44241054	SRS22870658	########	########	ESC_NB4028AA	Assembled	124,8	152520	4689569	Escherichia coli / Shigella;99.56%	85	10311	ESC_SC8325AA_AS	5,2
ESC_NB4029AA	E17C	SRR30942582;ILLUMINA;Paired;;SRX26345190;SRA	Livestock	Swine	Sus scrofa domesticus; colon content	2021				Europe	Italy	Sardinia	Nuoro					Statens Serum Institut	Escherichia coli		O9:H4			PRJNA1171362	SRP537719	SAMN44241053	SRS22870657	########	########	ESC_NB4029AA	Assembled	102,2	57968	4992087	Escherichia coli / Shigella;97.74%	241	14589	ESC_SC8326AA_AS	5,2
ESC_NB4030AA	E16S	SRR30942583;ILLUMINA;Paired;;SRX26345189;SRA	Livestock	Swine	Sus scrofa domesticus; carcass surface	2021				Europe	Italy	Sardinia	Nuoro					Statens Serum Institut	Escherichia coli		O8:H9			PRJNA1171362	SRP537719	SAMN44241052	SRS22870656	########	########	ESC_NB4030AA	Assembled	92,8	129373	5112606	Escherichia coli / Shigella;100.0%	158	19798	ESC_SC8327AA_AS	5,2
ESC_NB4031AA	E16L	SRR30942584;ILLUMINA;Paired;;SRX26345188;SRA	Livestock	Swine	Sus scrofa domesticus; lymph nodes	2021				Europe	Italy	Sardinia	Nuoro					Statens Serum Institut	Escherichia coli		O84:H21			PRJNA1171362	SRP537719	SAMN44241051	SRS22870655	########	########	ESC_NB4031AA	Assembled	101,7	115051	4924989	Escherichia coli / Shigella;99.36%	118	20167	ESC_SC8328AA_AS	5,2
ESC_NB4032AA	E16C	SRR30942585;ILLUMINA;Paired;;SRX26345187;SRA	Livestock	Swine	Sus scrofa domesticus; colon content	2021				Europe	Italy	Sardinia	Nuoro					Statens Serum Institut	Escherichia coli		O7:H24			PRJNA1171362	SRP537719	SAMN44241050	SRS22870654	########	########	ESC_NB4032AA	Assembled	66	80026	5534593	Escherichia coli / Shigella;99.26%	213	21937	ESC_SC8329AA_AS	5,2
ESC_NB4033AA	E15L	SRR30942586;ILLUMINA;Paired;;SRX26345186;SRA	Livestock	Swine	Sus scrofa domesticus; lymph nodes	2021				Europe	Italy	Sardinia	Nuoro					Statens Serum Institut	Escherichia coli		O8:H9			PRJNA1171362	SRP537719	SAMN44241049	SRS22870653	########	########	ESC_NB4033AA	Assembled	83,9	109296	5110461	Escherichia coli / Shigella;100.0%	149	19260	ESC_SC8330AA_AS	5,2
ESC_NB4034AA	E15C	SRR30942587;ILLUMINA;Paired;;SRX26345185;SRA	Livestock	Swine	Sus scrofa domesticus; colon content	2021				Europe	Italy	Sardinia	Nuoro					Statens Serum Institut	Escherichia coli		O8:H9			PRJNA1171362	SRP537719	SAMN44241048	SRS22870652	########	########	ESC_NB4034AA	Assembled	114,8	143307	5115359	Escherichia coli / Shigella;100.0%	143	15446	ESC_SC8331AA_AS	5,2
ESC_NB4035AA	E14S	SRR30942588;ILLUMINA;Paired;;SRX26345184;SRA	Livestock	Swine	Sus scrofa domesticus; carcass surface	2021				Europe	Italy	Sardinia	Nuoro					Statens Serum Institut	Escherichia coli		O8:H9			PRJNA1171362	SRP537719	SAMN44241047	SRS22870651	########	########	ESC_NB4035AA	Assembled	99,1	135004	5109836	Escherichia coli / Shigella;100.0%	154	15698	ESC_SC8332AA_AS	5,2
ESC_NB4036AA	E14L	SRR30942589;ILLUMINA;Paired;;SRX26345183;SRA	Livestock	Swine	Sus scrofa domesticus; lymph nodes	2021				Europe	Italy	Sardinia	Nuoro					Statens Serum Institut	Escherichia coli		O.:H28			PRJNA1171362	SRP537719	SAMN44241046	SRS22870650	########	########	ESC_NB4036AA	Assembled	153,6	136279	4743147	Escherichia coli / Shigella;99.79%	97	5832	ESC_SC8333AA_AS	5,2
ESC_NB4037AA	E10L	SRR30942590;ILLUMINA;Paired;;SRX26345182;SRA	Livestock	Swine	Sus scrofa domesticus; lymph nodes	2021				Europe	Italy	Sardinia	Nuoro					Statens Serum Institut	Escherichia coli		O8:H45			PRJNA1171362	SRP537719	SAMN44241037	SRS22870649	########	########	ESC_NB4037AA	Assembled	107,2	131070	4929176	Escherichia coli / Shigella;99.58%	85	4331	ESC_SC8334AA_AS	5,2
ESC_NB4038AA	E10C	SRR30942591;ILLUMINA;Paired;;SRX26345181;SRA	Livestock	Swine	Sus scrofa domesticus; colon content	2021				Europe	Italy	Sardinia	Nuoro					Statens Serum Institut	Escherichia coli		O121:H10			PRJNA1171362	SRP537719	SAMN44241036	SRS22870648	########	########	ESC_NB4038AA	Assembled	133,2	88213	5006349	Escherichia coli / Shigella;99.8%	172	5449	ESC_SC8335AA_AS	5,2
ESC_OB3207AA	2022.TE.50998.1.1	SRR31279451;ILLUMINA;Paired;;SRX26658453;SRA				2023				Europe	Italy								Escherichia coli					PRJNA1183644	SRP543956	SAMN44631503	SRS23152380	########	########	ESC_OB3207AA	Assembled	204,7	230000	5164730	Escherichia coli / Shigella;99.62%	109	1030	ESC_TC9636AA_AS	5,2
ESC_OB3208AA	2023.AZ.900.1.3	SRR31279452;ILLUMINA;Paired;;SRX26658452;SRA	Livestock	Swine	Sus scrofa	2023				Europe	Italy								Escherichia coli					PRJNA1183644	SRP543956	SAMN44631502	SRS23152379	########	########	ESC_OB3208AA	Assembled	75,2	270421	5309081	Escherichia coli / Shigella;100.0%	128	1850	ESC_TC9637AA_AS	5,2
ESC_OB3209AA	2023.TE.5144.1.4	SRR31279453;ILLUMINA;Paired;;SRX26658451;SRA	Livestock	Swine	Sus scrofa domesticus	2023				Europe	Italy								Escherichia coli					PRJNA1183644	SRP543956	SAMN44631501	SRS23152378	########	########	ESC_OB3209AA	Assembled	44,2	239291	4863727	Escherichia coli / Shigella;100.0%	54	2148	ESC_TC9638AA_AS	5,2
ESC_OB8738AA	Ecoli_CSF	ERR13967012;ILLUMINA;Paired;;ERX13368105;SRA	Human	Human	Homo sapiens; CSF	2024	1	19		Europe	Italy							Bambino Gesu Paediatric Hospital, Rome	Escherichia coli					PRJEB82691	ERP166366	SAMEA117294858	ERS22362393	11/21/2024	11/20/2024	ESC_OB8738AA	Assembled	84,2	285547	5182894	Escherichia coli / Shigella;99.61%	84	1092	ESC_VC1197AA_AS	5,2
ESC_PB7449AA	4808TE	traces-0KSStaM;ILLUMINA;Paired;;NA;Uploaded				2023				Europe	Italy					########	########	Anna Janowicz	Escherichia coli									1/16/2025	1/16/2025	ESC_PB7449AA	Assembled	74,3	88845	5180009	Escherichia coli / Shigella;98.05%	202	2569	ESC_VC4523AA_AS	5,2
ESC_PB7541AA	EP_36_O70_23	traces-0CjtjZy;ILLUMINA;Paired;;NA;Uploaded	Environment	Water/River		2023	10	9		Europe	Italy	Veneto	Padua	Padova				G. Thilliez	Escherichia coli									1/17/2025	1/17/2025	ESC_PB7541AA	Assembled	77,8	276390	5276147	Escherichia coli / Shigella;100.0%	119	1744	ESC_VC4587AA_AS	5,2
ESC_PB7542AA	EP_26_O52_23	traces-0tSJjnB;ILLUMINA;Paired;;NA;Uploaded	Environment	Water/River		2023	10	3		Europe	Italy	Veneto	Padua	Padova				G. Thilliez	Escherichia coli									1/17/2025	1/17/2025	ESC_PB7542AA	Assembled	100,3	175243	5271643	Escherichia coli / Shigella;100.0%	126	1650	ESC_VC4588AA_AS	5,2
ESC_PB7543AA	EP_11_O37_23	traces-0osgQGM;ILLUMINA;Paired;;NA;Uploaded	Environment	Water/River		2023	9	26		Europe	Italy		Padua	Padova				G. Thilliez	Escherichia coli									1/17/2025	1/17/2025	ESC_PB7543AA	Assembled	110,3	212653	5226855	Escherichia coli / Shigella;99.81%	105	1497	ESC_VC4589AA_AS	5,2
ESC_PB7544AA	EP_12_O33_23	traces-0TSLBHp;ILLUMINA;Paired;;NA;Uploaded	Environment	Water/River		2023	9	26		Europe	Italy	Veneto	Padua	Padova				G. Thilliez	Escherichia coli									1/17/2025	1/17/2025	ESC_PB7544AA	Assembled	111,6	222437	5308784	Escherichia coli / Shigella;100.0%	99	1325	ESC_VC4590AA_AS	5,2
ESC_PB7545AA	EP_36_O71_23	traces-0kTKdEw;ILLUMINA;Paired;;NA;Uploaded	Environment	Water/River		2023	10	9		Europe	Italy	Veneto	Padua	Padova				G. Thilliez	Escherichia coli									1/17/2025	1/17/2025	ESC_PB7545AA	Assembled	116,6	309428	5170528	Escherichia coli / Shigella;99.42%	88	1432	ESC_VC4591AA_AS	5,2
ESC_PB7546AA	EP_41_O85_23	traces-0ueQuEm;ILLUMINA;Paired;;NA;Uploaded	Environment	Water/River		2023	10	22		Europe	Italy	Veneto	Padua	Padova				G. Thilliez	Escherichia coli									1/17/2025	1/17/2025	ESC_PB7546AA	Assembled	118,5	174072	5273653	Escherichia coli / Shigella;99.23%	124	1397	ESC_VC4592AA_AS	5,2
ESC_PB7547AA	EP_16_O39_23	traces-0gyukRa;ILLUMINA;Paired;;NA;Uploaded	Environment	Water/River		2023	9	26		Europe	Italy	Veneto	Padua	Padova				G. Thilliez	Escherichia coli									1/17/2025	1/17/2025	ESC_PB7547AA	Assembled	120,9	193960	5290129	Escherichia coli / Shigella;100.0%	140	1606	ESC_VC4593AA_AS	5,2
ESC_PB7548AA	EP_41_O98_23	traces-0jsEmZn;ILLUMINA;Paired;;NA;Uploaded	Environment	Water/River		2023	10	22		Europe	Italy	Veneto	Padua	Padova				G. Thilliez	Escherichia coli									1/17/2025	1/17/2025	ESC_PB7548AA	Assembled	131,9	257725	5031439	Escherichia coli / Shigella;99.4%	80	1527	ESC_VC4594AA_AS	5,2
ESC_PB7549AA	EP_16_O40_23	traces-0WKaLTu;ILLUMINA;Paired;;NA;Uploaded	Environment	Water/River		2023	9	26		Europe	Italy	Veneto	Padua	Padova				G. Thilliez	Escherichia coli									1/17/2025	1/17/2025	ESC_PB7549AA	Assembled	130,3	194060	5287569	Escherichia coli / Shigella;100.0%	131	1594	ESC_VC4595AA_AS	5,2
ESC_PB7550AA	EP_22_O59_23	traces-0qqRRev;ILLUMINA;Paired;;NA;Uploaded	Environment	Water/River		2023	10	3		Europe	Italy	Veneto	Padua	Padova				G. Thilliez	Escherichia coli									1/17/2025	1/17/2025	ESC_PB7550AA	Assembled	141	217157	5176746	Escherichia coli / Shigella;99.81%	133	1968	ESC_VC4596AA_AS	5,2
ESC_PB7551AA	EP_09_O35_23	traces-0RtPdlL;ILLUMINA;Paired;;NA;Uploaded	Environment	Water/River		2023	9	26		Europe	Italy		Padua	Padova				G. Thilliez	Escherichia coli									1/17/2025	1/17/2025	ESC_PB7551AA	Assembled	135,8	212653	5228052	Escherichia coli / Shigella;99.81%	106	1542	ESC_VC4597AA_AS	5,2
ESC_PB7552AA	EP_46_O90_23	traces-0pYryAi;ILLUMINA;Paired;;NA;Uploaded	Environment	Water/River		2023	10	22		Europe	Italy	Veneto	Padua	Padova				G. Thilliez	Escherichia coli									1/17/2025	1/17/2025	ESC_PB7552AA	Assembled	141,2	217157	5177117	Escherichia coli / Shigella;99.81%	131	1993	ESC_VC4598AA_AS	5,2
ESC_PB7553AA	EP_36_O67_23	traces-0TsQoDA;ILLUMINA;Paired;;NA;Uploaded	Environment	Water/River		2023	10	9		Europe	Italy	Veneto	Padua	Padova				G. Thilliez	Escherichia coli									1/17/2025	1/17/2025	ESC_PB7553AA	Assembled	144,3	174823	5290924	Escherichia coli / Shigella;99.81%	146	2072	ESC_VC4599AA_AS	5,2
ESC_PB7554AA	EP_41_O97_23	traces-0qwsQPf;ILLUMINA;Paired;;NA;Uploaded	Environment	Water/River		2023	10	22		Europe	Italy	Veneto	Padua	Padova				G. Thilliez	Escherichia coli									1/17/2025	1/17/2025	ESC_PB7554AA	Assembled	152,4	196403	5042773	Escherichia coli / Shigella;99.8%	95	1335	ESC_VC4600AA_AS	5,2
ESC_PB7555AA	EP_41_O84_23	traces-0zZftlN;ILLUMINA;Paired;;NA;Uploaded	Environment	Water/River		2023	10	22		Europe	Italy	Veneto	Padua	Padova				G. Thilliez	Escherichia coli									1/17/2025	1/17/2025	ESC_PB7555AA	Assembled	189,8	247232	4891849	Escherichia coli / Shigella;98.12%	94	882	ESC_VC4601AA_AS	5,2
