# Supplementary material for: Artisanal food of animal origin as reservoir of putative pathogenic Escherichia coli: a combined genomic and in vivo approach
Source: Front Microbiol. 2026 Jan 21;16:1718380. doi: 10.3389/fmicb.2025.1718380 (PMC12868146; doi:10.3389/fmicb.2025.1718380)
Supplement: SUPPLEMENTARY TABLE S3 — Pairwise log-rank test results comparing larval survival among EPEC and ExPEC isolates and control groups. Adjusted p-values were calculated using the Benjamini–Hochberg method (FDR). Significance codes: ***p < 0.001, **p < 0.01, *p < 0.05, ns, not significant. [file Table_3.XLSX]

## Sheet: Supplementary_Table_Pairwise_Lo
ExPEC strain	Group2 ExPEC	p_value_adj	significance
EC3CP1522	CONTROL	59856.6	***
PBS	EC3CP1522	1.94082e+06	***
EC3SBR181	EC3CP1522	1.98543e+10	***
EC6MB5	CONTROL	2.00976e+09	***
EC3CP1522	EC2SBR183	5.0711e+07	***
PBS	EC6MB5	7.31707e+09	***
EC6MB5	EC3SBR181	0.0054626432701872125	**
EC2SBR183	CONTROL	0.009104233710981692	**
EC6MB5	EC3CP1522	0.010026946905666438	*
PBS	EC2SBR183	0.014588909448227487	*
EC6MB5	EC2SBR183	0.018316328753696987	*
EC3SBR181	CONTROL	0.049667521469250395	*
PBS	EC3SBR181	0.0680171066270127	ns
EC3SBR181	EC2SBR183	0.5272238896352271	ns
PBS	CONTROL	0.948655235573853	ns
Group1 EPEC	Group2 EPEC	p_value_adj	significance
EC5STM5	CONTROL	0.004052597960942694	**
PBS	EC5STM5	0.004052597960942694	**
EC5STM5	EC1SBR281	0.03656356109384484	*
PBS	EC4STM3	0.0955249884476983	ns
EC4STM3	CONTROL	0.09801471580577853	ns
EC6STM2	CONTROL	0.12003501514035343	ns
EC6STM2	EC5STM5	0.12003501514035343	ns
PBS	EC6STM2	0.12003501514035343	ns
EC5STM5	EC4STM3	0.19409234763849553	ns
EC4STM3	EC1SBR281	0.25393010868190474	ns
EC6STM2	EC1SBR281	0.38361126965237574	ns
EC1SBR281	CONTROL	0.49494792118604497	ns
PBS	EC1SBR281	0.49494792118604497	ns
EC6STM2	EC4STM3	0.7850490771547071	ns
PBS	CONTROL	0.9710388657006299	ns
